# Supplementary material for: De-novo transcriptome assembly and analysis of lettuce plants grown under red, blue or white light
Source: Sci Rep. 2022 Dec 28;12:22477. doi: 10.1038/s41598-022-26344-2 (PMC9797559; doi:10.1038/s41598-022-26344-2)
Supplement: Supplementary file 2 — Supplementary Information 2. [file 41598_2022_26344_MOESM2_ESM.xlsx]

## Sheet: PCR-Primer_Details
Supplementary File 1: Details of the denovo assembled transcripts and primers used for RT-qPCR validation experiment.
De novo assembled transcript details		Primer details					BLAST details
Transcript ID	Regulation type by RNA sequencing	Forward primer sequence	Reverse primer sequence	Tm (°C): forward primer	Tm (°C): reverse primer	Product size (bp)	Matching transcript ID	Uniprot accession	Gene name	Gene/Protein description	% identity	E value
Blue Light versus Normal Light
TRINITY_DN17105_c7_g1_i2	Up	tgaaggtggtggtcatggtg	cagattacatagtacaaagcgatggga	60.79	60.15	194	--	--	--	--	--	--
TRINITY_DN17085_c3_g8_i2	Up	aaaccgagattgtagcttgcg	aatcaacacaaatttgcaccatgg	59.3	59.13	202	XM_003527743.3	I1K8U4	LOC100790631	Uncharacterized protein	80	1.44e-11
TRINITY_DN17258_c5_g6_i1	Up	caaactcctgtccacaaaccg	ctctcgtgtgggaaaatcaagtt	59.77	59.03	203	--	--	--	--	--	--
TRINITY_DN14439_c0_g1_i2	Up	atcagagctagcacacctatgtt	tgctctcaaacaatcgtattggtg	59.47	59.38	198	XM_002526663.2	B9SL40	LOC8278939	Asparagine synthetase [glutamine-hydrolyzing]	79.433	0
TRINITY_DN16921_c1_g1_i1	Up	cttaaccacgaagcaagcagtag	gagcataactctgtcggagatca	59.42	59.54	206	--	--	--	--	--	--
TRINITY_DN17088_c4_g1_i1	Down	atggagtttagtagggaagctgt	gtggtacatgcgatttctggag	59.24	59.23	208	--	--	--	--	--	--
TRINITY_DN8339_c0_g1_i2	Down	attcaagcatccatctccaggtta	attggaagatttctagccctggt	59.96	59.93	208	XM_006347214.2	M1CKH5	LOC102592452	Uncharacterized protein	77.027	4.79e-48
TRINITY_DN16809_c0_g1_i1	Down	ctctacgcagcagaaccaagtag	aggtttcaaatccaacacctgtg	60.6	59.63	204	XM_019336773.1	--	LOC109186677	3-ketoacyl-CoA synthase 19-like	79.31	3.93e-41
TRINITY_DN16676_c2_g5_i3	Down	ggcaattattctccattgcaagtc	gcatatatggacatggcttggg	58.47	59.42	191	--	--	--	--	--	--
TRINITY_DN13939_c0_g2_i1	Down	ttatcatcacatcgctgcatcttc	caacaaattacgctttcgcacc	59.05	59.09	214	XM_008232544.2	--	LOC103330004	Zinc-finger homeodomain protein 9-like	84.615	1.86e-33
Red Light versus Normal Light
TRINITY_DN15652_c0_g1_i2	Up	ccggcaacttgaagaattctctag	caagacgtttcccatgattccat	59.17	59.25	193	--	--	--	--	--	--
TRINITY_DN14960_c1_g2_i1	Up	agggattgggtatcaagtatgtga	ggaggattcgccatttttgatct	59.23	59.33	194	XM_011094012.2	A0A6I9U0Q8	LOC105172535	Uncharacterized protein LOC105172535	75.082	6.62e-27
TRINITY_DN19789_c0_g1_i1	Up	cacagccaagcttgcagtaag	aactccttcagagactgctacg	60.14	59.57	202	--	--	--	--	--	--
TRINITY_DN16595_c1_g4_i1	Up	ccaatacaggaacgtgagagtca	gtgggtttagtgaaagcgttcat	59.94	59.53	193	XM_017785996.1	A0A0B0MDT5	LOC108482897	Putative aquaporin PIP2-8-like protein	81.001	3.2e-148
TRINITY_DN16803_c0_g8_i1	Up	ctgttgttcatgacgatggtctt	cttctttaccagatgccacacac	59.01	59.55	201	XM_020565570.1	A0A251NK74	LOC18773528	DNA (cytosine-5)-methyltransferase CMT3	72.494	1.12e-93
TRINITY_DN4947_c0_g2_i1	Down	ttcatcacttaatggctaacttgga	gcagatcttccaggaatccttc	58.25	58.66	190	XM_011038713.1	--	LOC105134341	Transcription factor CPC-like	81.429	2.45e-22
TRINITY_DN17554_c0_g6_i2	Down	tgtctctagcttccaagaaaatcaca	tgctgctggagcatagtcat	60	60.06	200	--	--	--	--	--	--
TRINITY_DN22916_c0_g1_i1	Down	acgtgcattaagattcttcatcacc	gaattagacggttggcagctc	59.33	59.38	199	--	--	--	--	--	--
TRINITY_DN17330_c0_g3_i1	Down	atgtagatgaggactatggtggc	cgcatttctcagcgttagagttaa	59.58	59.02	210	--	--	--	--	--	--
TRINITY_DN21813_c0_g1_i1	Down	ctttgcagaatcccacgaactc	ggaggaagtgaaggtcattttcaa	59.68	59	194	--	--	--	--	--	--
Common transcripts in Blue and Red Light versus Normal Light
TRINITY_DN26970_c0_g1_i1	Up	cccacaatacttgagacatcgttc	gctcttctactaattgccgcc	59.13	59.19	192	--	--	--	--	--	--
TRINITY_DN11681_c0_g2_i1	Up	cggaaattggtcttgagcaagaa	agacgacgatgagacccaaa	59.56	59.43	194	--	--	--	--	--	--
TRINITY_DN3588_c0_g1_i1	Up	agtaggcgaagtgatgcctattta	gggcttgacctcacattctttg	59.55	59.82	196	--	--	--	--	--	--
TRINITY_DN12130_c0_g1_i1	Up	gtctcggtatacgataacagtgga	ccctctccgaaatttaaaagcgt	59.07	59.36	208	--	--	--	--	--	--
TRINITY_DN11791_c0_g1_i1	Up	aatggaggaattgtcggtggtat	cacctataatcaatccgccattcc	60.09	59.26	208	--	--	--	--	--	--
TRINITY_DN16966_c2_g7_i2	Down	cttcctcaccaatggcaacatc	ccggtactcaaaggatggaca	59.89	59.97	209	XM_012602099.1	A0A0D2UVT1	LOC105778410	Transcription factor MYB12	77.841	1.25e-50
TRINITY_DN15099_c0_g3_i2	Down	tggtgattttgctgaagatgaagt	aattgtgactggagcgtcttg	59.03	59.03	208	XM_010513161.2	--	LOC104787560	Transcription factor MYB114-like	77.85	4.91e-43
TRINITY_DN15099_c0_g3_i3	Down	ggaacactcatattcagcctcg	ttgttgccaccttcattcgac	58.75	59.59	205	--	--	--	--	--	--
TRINITY_DN16902_c3_g1_i2	No change	accatagctggatttatggtgaca	tcatcaattgctgcagttgctt	59.92	59.86	200	XM_019302321.1	--	LOC109154549	Cinnamoyl-CoA reductase 1-like	76.587	3.6e-140
TRINITY_DN14773_c0_g2_i1	No change	acagacacatctctaggtcgtc	acaagttcctaatcagagagtaacgg	59.05	59.73	200	--	--	--	--	--	--
