# Supplementary material for: De-novo transcriptome assembly and analysis of lettuce plants grown under red, blue or white light
Source: Sci Rep. 2022 Dec 28;12:22477. doi: 10.1038/s41598-022-26344-2 (PMC9797559; doi:10.1038/s41598-022-26344-2)
Supplement: Supplementary file 5 — Supplementary Information 5. [file 41598_2022_26344_MOESM5_ESM.xlsx]

## Sheet: GO_LRvsLN_UpregulatedGenes
Supplementary File 4: Gene Ontology annotations obtained using BLAST2GO tool for the significantly differentially expressed assembled transcripts between red or blue versus normal light.
GO annotations	Category	No. of Transcripts	% of Transcripts (annotated upregulated genes: 556)	Transcript IDs
nucleosome assembly	Biological Process	35	6.29496	TRINITY_DN17754_c0_g2_i6, TRINITY_DN16933_c0_g8_i1, TRINITY_DN16933_c0_g8_i2, TRINITY_DN17754_c0_g2_i8, TRINITY_DN17754_c0_g2_i9, TRINITY_DN16933_c0_g6_i1, TRINITY_DN17069_c1_g1_i4, TRINITY_DN17754_c0_g6_i1, TRINITY_DN17176_c1_g5_i1, TRINITY_DN17069_c1_g1_i2, TRINITY_DN17176_c1_g5_i4, TRINITY_DN17176_c1_g1_i1, TRINITY_DN16933_c0_g2_i3, TRINITY_DN18290_c0_g8_i2, TRINITY_DN17668_c3_g8_i1, TRINITY_D…
oxidation-reduction process	Biological Process	27	4.85612	TRINITY_DN16476_c0_g1_i5, TRINITY_DN18048_c1_g1_i8, TRINITY_DN18331_c1_g10_i1, TRINITY_DN17462_c1_g2_i1, TRINITY_DN13527_c0_g1_i1, TRINITY_DN16982_c4_g2_i8, TRINITY_DN9772_c0_g1_i2, TRINITY_DN18386_c0_g1_i20, TRINITY_DN17642_c0_g1_i8, TRINITY_DN10633_c0_g1_i1, TRINITY_DN17698_c1_g5_i2, TRINITY_DN17816_c0_g1_i8, TRINITY_DN16848_c0_g1_i6, TRINITY_DN17916_c1_g3_i11, TRINITY_DN14471_c0_g1_i1, TRINITY…
response to water deprivation	Biological Process	19	3.41727	TRINITY_DN17754_c0_g2_i6, TRINITY_DN16933_c0_g8_i1, TRINITY_DN16933_c0_g9_i1, TRINITY_DN16933_c0_g7_i1, TRINITY_DN16933_c0_g8_i2, TRINITY_DN17754_c0_g2_i8, TRINITY_DN17754_c0_g2_i9, TRINITY_DN16933_c0_g6_i1, TRINITY_DN16982_c4_g2_i8, TRINITY_DN17754_c0_g6_i1, TRINITY_DN10206_c0_g1_i1, TRINITY_DN16150_c1_g3_i8, TRINITY_DN16933_c0_g1_i1, TRINITY_DN16933_c0_g2_i3, TRINITY_DN16933_c0_g6_i4, TRINITY_D…
regulation of transcription, DNA-templated	Biological Process	13	2.33813	TRINITY_DN18257_c0_g2_i4, TRINITY_DN17610_c2_g2_i6, TRINITY_DN16511_c2_g11_i3, TRINITY_DN17680_c4_g2_i1, TRINITY_DN17925_c1_g1_i1, TRINITY_DN17853_c2_g1_i5, TRINITY_DN17727_c0_g4_i6, TRINITY_DN17436_c2_g1_i13, TRINITY_DN17343_c1_g2_i3, TRINITY_DN17727_c0_g2_i3, TRINITY_DN18398_c3_g1_i9, TRINITY_DN4594_c0_g1_i1, TRINITY_DN17950_c2_g1_i4
response to cadmium ion	Biological Process	12	2.15827	TRINITY_DN17160_c1_g2_i1, TRINITY_DN16594_c3_g8_i3, TRINITY_DN16557_c1_g2_i1, TRINITY_DN18257_c0_g2_i4, TRINITY_DN16331_c0_g1_i1, TRINITY_DN16539_c4_g3_i1, TRINITY_DN16728_c4_g3_i2, TRINITY_DN16536_c8_g7_i1, TRINITY_DN18244_c2_g10_i4, TRINITY_DN13550_c0_g2_i1, TRINITY_DN17088_c4_g1_i1, TRINITY_DN18453_c1_g2_i10
cell cycle	Biological Process	9	1.61871	TRINITY_DN12745_c0_g3_i1, TRINITY_DN16698_c5_g3_i5, TRINITY_DN7309_c0_g1_i1, TRINITY_DN181_c0_g1_i1, TRINITY_DN14012_c0_g2_i1, TRINITY_DN4594_c0_g1_i1, TRINITY_DN18321_c1_g3_i4, TRINITY_DN16601_c1_g1_i4, TRINITY_DN18244_c3_g4_i1
response to salt stress	Biological Process	8	1.43885	TRINITY_DN17411_c1_g3_i2, TRINITY_DN16331_c0_g1_i1, TRINITY_DN18266_c1_g10_i2, TRINITY_DN16536_c8_g7_i1, TRINITY_DN16982_c4_g2_i8, TRINITY_DN10206_c0_g1_i1, TRINITY_DN18244_c2_g10_i4, TRINITY_DN17663_c0_g2_i5
chromatin silencing	Biological Process	8	1.43885	TRINITY_DN17627_c0_g1_i2, TRINITY_DN16803_c0_g8_i1, TRINITY_DN17627_c0_g1_i13, TRINITY_DN17627_c0_g1_i10, TRINITY_DN17146_c2_g9_i1, TRINITY_DN17146_c2_g8_i1, TRINITY_DN8640_c0_g1_i2, TRINITY_DN17627_c0_g1_i6
transcription, DNA-templated	Biological Process	8	1.43885	TRINITY_DN18257_c0_g2_i4, TRINITY_DN17727_c0_g4_i6, TRINITY_DN17343_c1_g2_i3, TRINITY_DN17727_c0_g2_i3, TRINITY_DN18398_c3_g1_i9, TRINITY_DN4594_c0_g1_i1, TRINITY_DN16047_c1_g1_i3, TRINITY_DN17680_c4_g2_i1
cell wall organization	Biological Process	7	1.25899	TRINITY_DN16557_c1_g2_i1, TRINITY_DN16792_c3_g5_i2, TRINITY_DN13238_c0_g1_i3, TRINITY_DN16991_c8_g3_i3, TRINITY_DN16613_c0_g6_i2, TRINITY_DN16613_c0_g6_i1, TRINITY_DN13154_c0_g1_i3
response to abscisic acid	Biological Process	7	1.25899	TRINITY_DN17411_c1_g3_i2, TRINITY_DN18184_c1_g1_i4, TRINITY_DN17696_c0_g3_i2, TRINITY_DN16536_c8_g7_i1, TRINITY_DN18244_c2_g10_i4, TRINITY_DN1514_c0_g1_i1, TRINITY_DN16595_c1_g4_i1
cellular process	Biological Process	7	1.25899	TRINITY_DN16698_c3_g1_i4, TRINITY_DN17610_c2_g2_i10, TRINITY_DN16712_c5_g1_i1, TRINITY_DN18461_c1_g3_i3, TRINITY_DN15297_c0_g1_i6, TRINITY_DN16536_c8_g7_i1, TRINITY_DN17173_c1_g8_i1
protein phosphorylation	Biological Process	7	1.25899	TRINITY_DN17402_c2_g6_i1, TRINITY_DN12712_c0_g1_i1, TRINITY_DN17541_c4_g3_i1, TRINITY_DN17300_c3_g4_i3, TRINITY_DN17110_c3_g3_i1, TRINITY_DN16531_c0_g15_i3, TRINITY_DN16868_c3_g2_i4
DNA unwinding involved in DNA replication	Biological Process	7	1.25899	TRINITY_DN17380_c2_g7_i1, TRINITY_DN181_c0_g1_i1, TRINITY_DN14012_c0_g2_i1, TRINITY_DN4594_c0_g1_i1, TRINITY_DN18321_c1_g3_i4, TRINITY_DN16601_c1_g1_i4, TRINITY_DN18244_c3_g4_i1
protein dephosphorylation	Biological Process	6	1.07914	TRINITY_DN17240_c0_g1_i6, TRINITY_DN16150_c1_g3_i8, TRINITY_DN16560_c2_g2_i3, TRINITY_DN16560_c2_g3_i3, TRINITY_DN16560_c2_g2_i4, TRINITY_DN16150_c1_g3_i4
carbohydrate metabolic process	Biological Process	6	1.07914	TRINITY_DN17088_c3_g1_i3, TRINITY_DN17619_c2_g2_i10, TRINITY_DN17088_c3_g1_i6, TRINITY_DN17837_c1_g3_i10, TRINITY_DN17088_c2_g1_i3, TRINITY_DN18110_c1_g4_i3
transmembrane transport	Biological Process	6	1.07914	TRINITY_DN17663_c0_g10_i1, TRINITY_DN12723_c0_g1_i1, TRINITY_DN17024_c0_g1_i2, TRINITY_DN17663_c0_g7_i3, TRINITY_DN17663_c0_g6_i2, TRINITY_DN17494_c1_g3_i10
multicellular organism development	Biological Process	6	1.07914	TRINITY_DN17727_c0_g4_i6, TRINITY_DN17727_c0_g2_i3, TRINITY_DN16406_c3_g1_i3, TRINITY_DN16220_c0_g1_i5, TRINITY_DN16692_c0_g3_i2, TRINITY_DN16843_c0_g13_i3
response to ethylene	Biological Process	6	1.07914	TRINITY_DN17436_c2_g1_i13, TRINITY_DN17484_c3_g1_i2, TRINITY_DN18339_c1_g4_i2, TRINITY_DN16536_c8_g7_i1, TRINITY_DN1514_c0_g1_i1, TRINITY_DN16539_c3_g1_i3
defense response to fungus	Biological Process	6	1.07914	TRINITY_DN17484_c3_g1_i2, TRINITY_DN18339_c1_g4_i2, TRINITY_DN14360_c0_g1_i2, TRINITY_DN16536_c8_g7_i1, TRINITY_DN14360_c0_g2_i2, TRINITY_DN16644_c3_g3_i4
DNA replication initiation	Biological Process	6	1.07914	TRINITY_DN181_c0_g1_i1, TRINITY_DN14012_c0_g2_i1, TRINITY_DN4594_c0_g1_i1, TRINITY_DN18321_c1_g3_i4, TRINITY_DN16601_c1_g1_i4, TRINITY_DN18244_c3_g4_i1
metabolic process	Biological Process	5	0.899281	TRINITY_DN16571_c3_g2_i1, TRINITY_DN12193_c0_g2_i1, TRINITY_DN17391_c4_g6_i3, TRINITY_DN17989_c0_g4_i3, TRINITY_DN18054_c4_g3_i6
response to cold	Biological Process	5	0.899281	TRINITY_DN16809_c0_g1_i1, TRINITY_DN16063_c1_g4_i1, TRINITY_DN16792_c3_g5_i2, TRINITY_DN10206_c0_g1_i1, TRINITY_DN1514_c0_g1_i1
embryo development ending in seed dormancy	Biological Process	5	0.899281	TRINITY_DN17853_c2_g1_i5, TRINITY_DN18048_c1_g1_i8, TRINITY_DN16926_c2_g2_i3, TRINITY_DN1514_c0_g1_i1, TRINITY_DN16601_c1_g1_i4
negative regulation of flower development	Biological Process	5	0.899281	TRINITY_DN17610_c2_g2_i10, TRINITY_DN17304_c1_g2_i14, TRINITY_DN17610_c2_g2_i6, TRINITY_DN16413_c5_g4_i1, TRINITY_DN17738_c1_g3_i4
response to oxidative stress	Biological Process	4	0.719424	TRINITY_DN18111_c0_g1_i3, TRINITY_DN18244_c2_g10_i4, TRINITY_DN16471_c4_g1_i6, TRINITY_DN17642_c0_g1_i8
negative regulation of leaf senescence	Biological Process	4	0.719424	TRINITY_DN17304_c1_g2_i14, TRINITY_DN14360_c0_g1_i2, TRINITY_DN14360_c0_g2_i2, TRINITY_DN16644_c3_g3_i4
response to chitin	Biological Process	4	0.719424	TRINITY_DN14360_c0_g1_i2, TRINITY_DN16536_c8_g7_i1, TRINITY_DN14360_c0_g2_i2, TRINITY_DN16644_c3_g3_i4
response to karrikin	Biological Process	4	0.719424	TRINITY_DN12193_c0_g2_i1, TRINITY_DN18261_c0_g1_i1, TRINITY_DN16633_c3_g1_i5, TRINITY_DN16471_c4_g1_i6
positive regulation of transcription, DNA-templated	Biological Process	4	0.719424	TRINITY_DN17304_c1_g2_i14, TRINITY_DN16047_c1_g1_i3, TRINITY_DN17550_c4_g1_i1, TRINITY_DN16194_c0_g1_i3
proton transport	Biological Process	4	0.719424	TRINITY_DN17663_c0_g10_i1, TRINITY_DN17663_c0_g7_i3, TRINITY_DN17663_c0_g6_i2, TRINITY_DN17663_c0_g2_i5
protein autophosphorylation	Biological Process	4	0.719424	TRINITY_DN16157_c3_g4_i1, TRINITY_DN17484_c3_g1_i2, TRINITY_DN18339_c1_g4_i2, TRINITY_DN16788_c4_g1_i2
nitrogen compound metabolic process	Biological Process	4	0.719424	TRINITY_DN11902_c0_g1_i1, TRINITY_DN16893_c1_g2_i9, TRINITY_DN16893_c1_g2_i4, TRINITY_DN17408_c4_g4_i4
signal transduction	Biological Process	4	0.719424	TRINITY_DN17304_c1_g2_i14, TRINITY_DN17766_c4_g1_i12, TRINITY_DN17078_c2_g3_i6, TRINITY_DN17269_c0_g2_i2
systemic acquired resistance, salicylic acid mediated signaling pathway	Biological Process	4	0.719424	TRINITY_DN14360_c0_g1_i2, TRINITY_DN14360_c0_g2_i2, TRINITY_DN16644_c3_g3_i4, TRINITY_DN16903_c3_g4_i1
cell division	Biological Process	4	0.719424	TRINITY_DN16439_c5_g4_i1, TRINITY_DN16698_c5_g3_i5, TRINITY_DN7309_c0_g1_i1, TRINITY_DN17269_c0_g2_i2
negative regulation of transcription, DNA-templated	Biological Process	4	0.719424	TRINITY_DN14360_c0_g1_i2, TRINITY_DN14360_c0_g2_i2, TRINITY_DN16644_c3_g3_i4, TRINITY_DN13637_c0_g1_i7
microtubule-based process	Biological Process	4	0.719424	TRINITY_DN16331_c0_g1_i1, TRINITY_DN18266_c1_g10_i2, TRINITY_DN18453_c1_g7_i1, TRINITY_DN18453_c1_g2_i10
response to light stimulus	Biological Process	4	0.719424	TRINITY_DN17613_c2_g3_i2, TRINITY_DN16809_c0_g1_i1, TRINITY_DN16063_c1_g4_i1, TRINITY_DN16511_c2_g11_i3
transmembrane receptor protein tyrosine kinase signaling pathway	Biological Process	3	0.539568	TRINITY_DN17541_c4_g3_i1, TRINITY_DN17110_c3_g3_i1, TRINITY_DN16531_c0_g15_i3
response to wounding	Biological Process	3	0.539568	TRINITY_DN17160_c1_g2_i1, TRINITY_DN16988_c1_g3_i1, TRINITY_DN17411_c1_g3_i2
seed germination	Biological Process	3	0.539568	TRINITY_DN17160_c1_g2_i1, TRINITY_DN17613_c2_g3_i2, TRINITY_DN18545_c1_g4_i2
DNA replication	Biological Process	3	0.539568	TRINITY_DN17698_c1_g5_i2, TRINITY_DN16594_c3_g8_i3, TRINITY_DN18396_c6_g1_i6
tricarboxylic acid cycle	Biological Process	3	0.539568	TRINITY_DN16927_c2_g2_i3, TRINITY_DN11705_c0_g1_i2, TRINITY_DN18244_c2_g10_i4
leaf development	Biological Process	3	0.539568	TRINITY_DN16698_c5_g3_i5, TRINITY_DN17663_c0_g2_i5, TRINITY_DN16425_c4_g2_i2
cellular water homeostasis	Biological Process	3	0.539568	TRINITY_DN17024_c0_g1_i2, TRINITY_DN16890_c4_g3_i6, TRINITY_DN16595_c1_g4_i1
photoinhibition	Biological Process	3	0.539568	TRINITY_DN16452_c1_g5_i5, TRINITY_DN16452_c1_g5_i6, TRINITY_DN16452_c1_g5_i3
defense response	Biological Process	3	0.539568	TRINITY_DN18335_c0_g5_i10, TRINITY_DN16788_c4_g1_i2, TRINITY_DN16868_c3_g2_i4
unsaturated fatty acid biosynthetic process	Biological Process	3	0.539568	TRINITY_DN16452_c1_g5_i5, TRINITY_DN16452_c1_g5_i6, TRINITY_DN16452_c1_g5_i3
negative regulation of abscisic acid-activated signaling pathway	Biological Process	3	0.539568	TRINITY_DN18184_c1_g1_i4, TRINITY_DN17484_c3_g1_i2, TRINITY_DN18339_c1_g4_i2
chlorophyll biosynthetic process	Biological Process	3	0.539568	TRINITY_DN17816_c0_g1_i8, TRINITY_DN17816_c0_g1_i3, TRINITY_DN16221_c5_g5_i1
defense response to virus	Biological Process	3	0.539568	TRINITY_DN17727_c0_g4_i6, TRINITY_DN17727_c0_g2_i3, TRINITY_DN13550_c0_g2_i1
response to heat	Biological Process	3	0.539568	TRINITY_DN17052_c0_g8_i5, TRINITY_DN15044_c0_g1_i7, TRINITY_DN10206_c0_g1_i1
response to osmotic stress	Biological Process	3	0.539568	TRINITY_DN17160_c1_g2_i1, TRINITY_DN17494_c1_g3_i10, TRINITY_DN16539_c3_g1_i3
xyloglucan metabolic process	Biological Process	3	0.539568	TRINITY_DN16557_c1_g2_i1, TRINITY_DN16613_c0_g6_i2, TRINITY_DN16613_c0_g6_i1
protein folding	Biological Process	3	0.539568	TRINITY_DN17808_c0_g4_i3, TRINITY_DN18186_c2_g1_i10, TRINITY_DN17171_c5_g2_i10
plant-type hypersensitive response	Biological Process	3	0.539568	TRINITY_DN17094_c4_g2_i5, TRINITY_DN13550_c0_g2_i1, TRINITY_DN17771_c2_g8_i1
response to salicylic acid	Biological Process	3	0.539568	TRINITY_DN15652_c0_g1_i2, TRINITY_DN16536_c8_g7_i1, TRINITY_DN17950_c2_g1_i4
protein ubiquitination	Biological Process	3	0.539568	TRINITY_DN16439_c5_g4_i1, TRINITY_DN17950_c2_g1_i4, TRINITY_DN17269_c0_g2_i2
cellulose biosynthetic process	Biological Process	3	0.539568	TRINITY_DN15987_c0_g3_i1, TRINITY_DN16792_c3_g5_i2, TRINITY_DN15987_c0_g3_i7
leaf senescence	Biological Process	3	0.539568	TRINITY_DN15652_c0_g1_i2, TRINITY_DN1514_c0_g1_i1, TRINITY_DN14838_c0_g1_i5
induced systemic resistance, jasmonic acid mediated signaling pathway	Biological Process	3	0.539568	TRINITY_DN14360_c0_g1_i2, TRINITY_DN14360_c0_g2_i2, TRINITY_DN16644_c3_g3_i4
post-embryonic development	Biological Process	3	0.539568	TRINITY_DN17484_c3_g1_i2, TRINITY_DN18339_c1_g4_i2, TRINITY_DN16539_c3_g1_i3
root development	Biological Process	3	0.539568	TRINITY_DN17484_c3_g1_i2, TRINITY_DN18339_c1_g4_i2, TRINITY_DN16425_c4_g2_i2
glyoxylate cycle	Biological Process	3	0.539568	TRINITY_DN16927_c2_g2_i3, TRINITY_DN11705_c0_g1_i2, TRINITY_DN18244_c2_g10_i4
oxylipin biosynthetic process	Biological Process	3	0.539568	TRINITY_DN16988_c1_g3_i1, TRINITY_DN13550_c0_g2_i1, TRINITY_DN10633_c0_g1_i1
photosynthesis	Biological Process	3	0.539568	TRINITY_DN17816_c0_g1_i8, TRINITY_DN17816_c0_g1_i3, TRINITY_DN16221_c5_g5_i1
protein peptidyl-prolyl isomerization	Biological Process	3	0.539568	TRINITY_DN17160_c1_g2_i1, TRINITY_DN17808_c0_g4_i3, TRINITY_DN17171_c5_g2_i10
chloroplast organization	Biological Process	3	0.539568	TRINITY_DN17304_c1_g2_i14, TRINITY_DN17424_c2_g6_i2, TRINITY_DN17621_c3_g1_i13
response to UV	Biological Process	3	0.539568	TRINITY_DN17771_c2_g8_i1, TRINITY_DN17088_c2_g6_i10, TRINITY_DN16877_c1_g2_i10
pectin catabolic process	Biological Process	3	0.539568	TRINITY_DN13778_c0_g1_i2, TRINITY_DN16307_c1_g10_i1, TRINITY_DN16492_c7_g6_i1
chloroplast fission	Biological Process	3	0.539568	TRINITY_DN16472_c3_g1_i8, TRINITY_DN17194_c4_g1_i6, TRINITY_DN17494_c1_g3_i10
vernalization response	Biological Process	3	0.539568	TRINITY_DN17610_c2_g2_i10, TRINITY_DN17610_c2_g2_i6, TRINITY_DN17738_c1_g3_i4
system development	Biological Process	2	0.359712	TRINITY_DN16539_c3_g1_i3, TRINITY_DN16494_c2_g5_i3
phosphorylation	Biological Process	2	0.359712	TRINITY_DN17742_c0_g1_i1, TRINITY_DN18531_c1_g1_i18
regulation of circadian rhythm	Biological Process	2	0.359712	TRINITY_DN17610_c2_g2_i10, TRINITY_DN17738_c1_g3_i4
response to reactive oxygen species	Biological Process	2	0.359712	TRINITY_DN1514_c0_g1_i1, TRINITY_DN16539_c3_g1_i3
fatty acid biosynthetic process	Biological Process	2	0.359712	TRINITY_DN16063_c1_g4_i1, TRINITY_DN17601_c0_g3_i2
unidimensional cell growth	Biological Process	2	0.359712	TRINITY_DN16063_c1_g4_i1, TRINITY_DN17922_c1_g7_i1
defense response to oomycetes	Biological Process	2	0.359712	TRINITY_DN15652_c0_g2_i2, TRINITY_DN15652_c0_g1_i2
cellular iron ion homeostasis	Biological Process	2	0.359712	TRINITY_DN17462_c1_g2_i1, TRINITY_DN14471_c0_g1_i1
response to cytokinin	Biological Process	2	0.359712	TRINITY_DN17160_c1_g2_i1, TRINITY_DN16393_c0_g2_i9
amino acid transport	Biological Process	2	0.359712	TRINITY_DN17015_c1_g8_i2, TRINITY_DN17765_c0_g7_i2
zygote asymmetric cytokinesis in embryo sac	Biological Process	2	0.359712	TRINITY_DN16803_c0_g8_i1, TRINITY_DN16413_c5_g4_i1
regulation of phosphorylation	Biological Process	2	0.359712	TRINITY_DN16539_c4_g3_i1, TRINITY_DN17088_c4_g1_i1
protein refolding	Biological Process	2	0.359712	TRINITY_DN17311_c2_g1_i1, TRINITY_DN17311_c2_g5_i3
response to brassinosteroid	Biological Process	2	0.359712	TRINITY_DN17484_c3_g1_i2, TRINITY_DN18339_c1_g4_i2
gene silencing by RNA	Biological Process	2	0.359712	TRINITY_DN17727_c0_g4_i6, TRINITY_DN17727_c0_g2_i3
translation	Biological Process	2	0.359712	TRINITY_DN16926_c2_g2_i3, TRINITY_DN16917_c0_g2_i3
regulation of shoot apical meristem development	Biological Process	2	0.359712	TRINITY_DN17727_c0_g4_i6, TRINITY_DN17727_c0_g2_i3
simple leaf morphogenesis	Biological Process	2	0.359712	TRINITY_DN16893_c1_g2_i9, TRINITY_DN16893_c1_g2_i4
protein transport	Biological Process	2	0.359712	TRINITY_DN14958_c0_g1_i2, TRINITY_DN13058_c0_g1_i4
cell surface receptor signaling pathway	Biological Process	2	0.359712	TRINITY_DN17402_c2_g6_i1, TRINITY_DN16868_c3_g2_i4
maintenance of DNA methylation	Biological Process	2	0.359712	TRINITY_DN16439_c5_g4_i1, TRINITY_DN16413_c5_g4_i1
DNA topological change	Biological Process	2	0.359712	TRINITY_DN18396_c6_g1_i6, TRINITY_DN17380_c2_g7_i1
miRNA metabolic process	Biological Process	2	0.359712	TRINITY_DN17727_c0_g4_i6, TRINITY_DN17727_c0_g2_i3
positive regulation of flower development	Biological Process	2	0.359712	TRINITY_DN18545_c1_g4_i2, TRINITY_DN18158_c0_g8_i1
cell wall modification	Biological Process	2	0.359712	TRINITY_DN13778_c0_g1_i2, TRINITY_DN16307_c1_g10_i1
actin filament-based movement	Biological Process	2	0.359712	TRINITY_DN18292_c0_g1_i3, TRINITY_DN18387_c2_g2_i18
biosynthetic process	Biological Process	2	0.359712	TRINITY_DN17175_c0_g3_i1, TRINITY_DN14838_c0_g1_i5
acetate metabolic process	Biological Process	2	0.359712	TRINITY_DN17910_c0_g4_i3, TRINITY_DN17910_c0_g4_i7
somatic stem cell population maintenance	Biological Process	2	0.359712	TRINITY_DN17727_c0_g4_i6, TRINITY_DN17727_c0_g2_i3
transport	Biological Process	2	0.359712	TRINITY_DN18539_c5_g2_i8, TRINITY_DN18533_c3_g1_i2
response to stimulus	Biological Process	2	0.359712	TRINITY_DN17893_c4_g5_i1, TRINITY_DN17893_c4_g5_i3
cellular response to water deprivation	Biological Process	2	0.359712	TRINITY_DN16182_c0_g2_i1, TRINITY_DN1514_c0_g1_i1
single-organism process	Biological Process	2	0.359712	TRINITY_DN17610_c2_g2_i10, TRINITY_DN17696_c0_g3_i2
iron ion transport	Biological Process	2	0.359712	TRINITY_DN17462_c1_g2_i1, TRINITY_DN14471_c0_g1_i1
hormone-mediated signaling pathway	Biological Process	2	0.359712	TRINITY_DN18339_c1_g4_i2, TRINITY_DN16539_c3_g1_i3
jasmonic acid and ethylene-dependent systemic resistance	Biological Process	2	0.359712	TRINITY_DN18491_c0_g1_i5, TRINITY_DN17149_c0_g7_i4
negative regulation of cell growth	Biological Process	2	0.359712	TRINITY_DN17484_c3_g1_i2, TRINITY_DN18339_c1_g4_i2
pollen tube reception	Biological Process	2	0.359712	TRINITY_DN17484_c3_g1_i2, TRINITY_DN18339_c1_g4_i2
response to auxin	Biological Process	2	0.359712	TRINITY_DN16536_c8_g7_i1, TRINITY_DN17950_c2_g1_i4
trichome morphogenesis	Biological Process	2	0.359712	TRINITY_DN16698_c5_g3_i5, TRINITY_DN16692_c0_g3_i2
flower development	Biological Process	2	0.359712	TRINITY_DN16698_c5_g3_i5, TRINITY_DN18158_c0_g8_i1
regulation of innate immune response	Biological Process	2	0.359712	TRINITY_DN18491_c0_g1_i5, TRINITY_DN17149_c0_g7_i4
lipid catabolic process	Biological Process	2	0.359712	TRINITY_DN18400_c0_g1_i3, TRINITY_DN16161_c2_g10_i6
lipid transport	Biological Process	2	0.359712	TRINITY_DN16661_c4_g2_i2, TRINITY_DN17078_c2_g3_i6
proteolysis	Biological Process	2	0.359712	TRINITY_DN16765_c4_g1_i1, TRINITY_DN16393_c0_g2_i9
potassium ion transport	Biological Process	2	0.359712	TRINITY_DN18077_c4_g1_i7, TRINITY_DN16427_c2_g2_i1
seed coat development	Biological Process	2	0.359712	TRINITY_DN16528_c2_g2_i1, TRINITY_DN16440_c3_g5_i1
cellulose catabolic process	Biological Process	2	0.359712	TRINITY_DN13238_c0_g1_i3, TRINITY_DN13154_c0_g1_i3
wax biosynthetic process	Biological Process	2	0.359712	TRINITY_DN16063_c1_g4_i1, TRINITY_DN11893_c0_g1_i2
cell wall biogenesis	Biological Process	2	0.359712	TRINITY_DN16613_c0_g6_i2, TRINITY_DN16613_c0_g6_i1
very long-chain fatty acid biosynthetic process	Biological Process	2	0.359712	TRINITY_DN18048_c1_g1_i8, TRINITY_DN11893_c0_g1_i2
cellular response to gravity	Biological Process	2	0.359712	TRINITY_DN16331_c0_g1_i1, TRINITY_DN18453_c1_g2_i10
plant-type primary cell wall biogenesis	Biological Process	2	0.359712	TRINITY_DN15987_c0_g3_i1, TRINITY_DN15987_c0_g3_i7
water transport	Biological Process	2	0.359712	TRINITY_DN17024_c0_g1_i2, TRINITY_DN16595_c1_g4_i1
response to bacterium	Biological Process	2	0.359712	TRINITY_DN16717_c3_g2_i2, TRINITY_DN15652_c0_g1_i2
response to arsenic-containing substance	Biological Process	2	0.359712	TRINITY_DN16890_c4_g3_i6, TRINITY_DN18551_c2_g2_i15
protein targeting to vacuole	Biological Process	2	0.359712	TRINITY_DN18077_c4_g1_i7, TRINITY_DN16047_c0_g1_i1
chromatin assembly or disassembly	Biological Process	2	0.359712	TRINITY_DN17616_c0_g4_i1, TRINITY_DN18340_c0_g1_i3
defense response to bacterium	Biological Process	2	0.359712	TRINITY_DN16536_c8_g7_i1, TRINITY_DN17171_c5_g2_i10
regulation of translation	Biological Process	2	0.359712	TRINITY_DN17727_c0_g4_i6, TRINITY_DN17727_c0_g2_i3
cuticle development	Biological Process	2	0.359712	TRINITY_DN16063_c1_g4_i1, TRINITY_DN18048_c1_g1_i8
single-organism metabolic process	Biological Process	2	0.359712	TRINITY_DN7414_c0_g1_i2, TRINITY_DN17175_c0_g3_i1
mRNA splicing, via spliceosome	Biological Process	2	0.359712	TRINITY_DN17820_c1_g1_i18, TRINITY_DN13637_c0_g1_i7
secondary metabolic process	Biological Process	2	0.359712	TRINITY_DN15652_c0_g2_i2, TRINITY_DN15652_c0_g1_i2
xylan catabolic process	Biological Process	2	0.359712	TRINITY_DN16557_c1_g2_i1, TRINITY_DN16528_c2_g2_i1
DNA methylation on cytosine within a CG sequence	Biological Process	2	0.359712	TRINITY_DN16439_c5_g4_i1, TRINITY_DN16413_c5_g4_i1
nucleus	Cellular Component	69	12.4101	TRINITY_DN16157_c3_g4_i1, TRINITY_DN16803_c0_g8_i1, TRINITY_DN17146_c2_g12_i2, TRINITY_DN16698_c5_g3_i5, TRINITY_DN17610_c2_g2_i6, TRINITY_DN17692_c0_g1_i5, TRINITY_DN17306_c1_g8_i2, TRINITY_DN18340_c0_g1_i3, TRINITY_DN17069_c1_g1_i4, TRINITY_DN17088_c4_g1_i1, TRINITY_DN17069_c1_g1_i2, TRINITY_DN16239_c3_g5_i5, TRINITY_DN16698_c3_g1_i4, TRINITY_DN17176_c1_g2_i3, TRINITY_DN17668_c3_g8_i1, TRINITY_…
plasma membrane	Cellular Component	58	10.4317	TRINITY_DN12723_c0_g1_i1, TRINITY_DN17306_c1_g8_i2, TRINITY_DN17484_c3_g1_i2, TRINITY_DN15297_c0_g1_i6, TRINITY_DN16933_c0_g6_i1, TRINITY_DN17088_c4_g1_i1, TRINITY_DN17888_c3_g1_i3, TRINITY_DN13058_c0_g1_i4, TRINITY_DN16492_c7_g6_i1, TRINITY_DN16552_c3_g4_i2, TRINITY_DN15987_c0_g3_i1, TRINITY_DN16933_c0_g2_i3, TRINITY_DN16933_c0_g6_i4, TRINITY_DN18370_c1_g1_i8, TRINITY_DN16933_c0_g6_i3, TRINITY_D…
cytosol	Cellular Component	52	9.35252	TRINITY_DN16765_c4_g1_i1, TRINITY_DN13527_c0_g1_i1, TRINITY_DN16933_c0_g6_i1, TRINITY_DN16982_c4_g2_i8, TRINITY_DN17088_c4_g1_i1, TRINITY_DN17888_c3_g1_i3, TRINITY_DN17910_c0_g4_i3, TRINITY_DN16933_c0_g2_i3, TRINITY_DN16933_c0_g6_i4, TRINITY_DN16933_c0_g6_i3, TRINITY_DN17663_c0_g2_i5, TRINITY_DN17910_c0_g4_i7, TRINITY_DN18343_c0_g8_i2, TRINITY_DN18257_c0_g2_i4, TRINITY_DN16933_c0_g7_i1, TRINITY_D…
chloroplast	Cellular Component	50	8.99281	TRINITY_DN18048_c1_g1_i8, TRINITY_DN16765_c4_g1_i1, TRINITY_DN16933_c0_g6_i1, TRINITY_DN16452_c1_g5_i5, TRINITY_DN16982_c4_g2_i8, TRINITY_DN17176_c1_g5_i1, TRINITY_DN16452_c1_g5_i6, TRINITY_DN17176_c1_g5_i4, TRINITY_DN16933_c0_g2_i3, TRINITY_DN16933_c0_g6_i4, TRINITY_DN16933_c0_g6_i3, TRINITY_DN14471_c0_g1_i1, TRINITY_DN13550_c0_g2_i1, TRINITY_DN1514_c0_g1_i1, TRINITY_DN17140_c3_g3_i8, TRINITY_DN…
integral component of membrane	Cellular Component	37	6.65468	TRINITY_DN17663_c0_g10_i1, TRINITY_DN12723_c0_g1_i1, TRINITY_DN16472_c3_g1_i8, TRINITY_DN17411_c1_g3_i2, TRINITY_DN18089_c1_g1_i3, TRINITY_DN16698_c5_g3_i5, TRINITY_DN16744_c2_g3_i9, TRINITY_DN18048_c1_g1_i8, TRINITY_DN16592_c3_g4_i3, TRINITY_DN17692_c0_g1_i5, TRINITY_DN16991_c8_g3_i3, TRINITY_DN18533_c3_g1_i2, TRINITY_DN17221_c0_g1_i12, TRINITY_DN18158_c0_g8_i1, TRINITY_DN17126_c5_g2_i1, TRINITY…
plasmodesma	Cellular Component	36	6.47482	TRINITY_DN16557_c1_g2_i1, TRINITY_DN17754_c0_g2_i6, TRINITY_DN16933_c0_g8_i1, TRINITY_DN16933_c0_g8_i2, TRINITY_DN17484_c3_g1_i2, TRINITY_DN17754_c0_g2_i8, TRINITY_DN17754_c0_g2_i9, TRINITY_DN16933_c0_g6_i1, TRINITY_DN18340_c0_g1_i3, TRINITY_DN17754_c0_g6_i1, TRINITY_DN16471_c4_g1_i6, TRINITY_DN16595_c1_g4_i1, TRINITY_DN17052_c0_g8_i5, TRINITY_DN18895_c0_g1_i1, TRINITY_DN17024_c0_g1_i2, TRINITY_D…
nucleosome	Cellular Component	30	5.39568	TRINITY_DN17146_c2_g12_i2, TRINITY_DN17069_c1_g1_i4, TRINITY_DN17176_c1_g7_i1, TRINITY_DN17069_c1_g1_i2, TRINITY_DN17176_c1_g2_i3, TRINITY_DN17668_c3_g8_i1, TRINITY_DN17146_c2_g1_i2, TRINITY_DN17169_c0_g3_i4, TRINITY_DN17627_c0_g1_i10, TRINITY_DN17146_c2_g9_i1, TRINITY_DN17169_c0_g3_i3, TRINITY_DN17169_c0_g3_i2, TRINITY_DN17169_c0_g3_i1, TRINITY_DN8640_c0_g1_i2, TRINITY_DN16764_c2_g6_i1, TRINITY_…
Golgi apparatus	Cellular Component	25	4.4964	TRINITY_DN18089_c1_g1_i3, TRINITY_DN16744_c2_g3_i9, TRINITY_DN17754_c0_g2_i6, TRINITY_DN16933_c0_g8_i1, TRINITY_DN16933_c0_g8_i2, TRINITY_DN17754_c0_g2_i8, TRINITY_DN17754_c0_g2_i9, TRINITY_DN16933_c0_g6_i1, TRINITY_DN17754_c0_g6_i1, TRINITY_DN16047_c0_g1_i1, TRINITY_DN13058_c0_g1_i4, TRINITY_DN15987_c0_g3_i1, TRINITY_DN17024_c0_g1_i2, TRINITY_DN16933_c0_g2_i3, TRINITY_DN16933_c0_g6_i4, TRINITY_D…
cytoplasm	Cellular Component	23	4.13669	TRINITY_DN17126_c5_g1_i12, TRINITY_DN18331_c1_g10_i1, TRINITY_DN17173_c1_g8_i1, TRINITY_DN16471_c4_g1_i6, TRINITY_DN16843_c0_g13_i3, TRINITY_DN18386_c0_g1_i20, TRINITY_DN16150_c1_g3_i4, TRINITY_DN18244_c3_g4_i1, TRINITY_DN16698_c3_g1_i4, TRINITY_DN17698_c1_g5_i2, TRINITY_DN17248_c7_g4_i3, TRINITY_DN15044_c0_g1_i7, TRINITY_DN17727_c0_g4_i6, TRINITY_DN12193_c0_g2_i1, TRINITY_DN17727_c0_g2_i3, TRINI…
nucleolus	Cellular Component	23	4.13669	TRINITY_DN16988_c1_g3_i1, TRINITY_DN17754_c0_g2_i6, TRINITY_DN16933_c0_g8_i1, TRINITY_DN16933_c0_g9_i1, TRINITY_DN17430_c3_g14_i1, TRINITY_DN16933_c0_g7_i1, TRINITY_DN16933_c0_g8_i2, TRINITY_DN17754_c0_g2_i8, TRINITY_DN17754_c0_g2_i9, TRINITY_DN16933_c0_g6_i1, TRINITY_DN17754_c0_g6_i1, TRINITY_DN18290_c0_g8_i1, TRINITY_DN17176_c1_g1_i1, TRINITY_DN16933_c0_g1_i1, TRINITY_DN16933_c0_g2_i3, TRINITY_…
vacuolar membrane	Cellular Component	22	3.95683	TRINITY_DN17663_c0_g10_i1, TRINITY_DN16988_c1_g3_i1, TRINITY_DN17754_c0_g2_i6, TRINITY_DN16933_c0_g8_i1, TRINITY_DN16933_c0_g9_i1, TRINITY_DN16933_c0_g7_i1, TRINITY_DN16933_c0_g8_i2, TRINITY_DN17754_c0_g2_i8, TRINITY_DN17754_c0_g2_i9, TRINITY_DN16933_c0_g6_i1, TRINITY_DN17754_c0_g6_i1, TRINITY_DN16933_c0_g1_i1, TRINITY_DN17663_c0_g7_i3, TRINITY_DN18497_c5_g4_i8, TRINITY_DN16933_c0_g2_i3, TRINITY_…
nuclear nucleosome	Cellular Component	20	3.59712	TRINITY_DN17754_c0_g2_i6, TRINITY_DN16933_c0_g8_i1, TRINITY_DN16933_c0_g9_i1, TRINITY_DN16933_c0_g7_i1, TRINITY_DN16933_c0_g8_i2, TRINITY_DN17754_c0_g2_i8, TRINITY_DN17754_c0_g2_i9, TRINITY_DN16933_c0_g6_i1, TRINITY_DN17754_c0_g6_i1, TRINITY_DN17176_c1_g5_i1, TRINITY_DN18290_c0_g8_i1, TRINITY_DN17176_c1_g4_i3, TRINITY_DN17176_c1_g5_i4, TRINITY_DN17176_c1_g1_i1, TRINITY_DN16933_c0_g1_i1, TRINITY_D…
thylakoid	Cellular Component	18	3.23741	TRINITY_DN17754_c0_g2_i6, TRINITY_DN16933_c0_g8_i1, TRINITY_DN16933_c0_g9_i1, TRINITY_DN17601_c0_g3_i2, TRINITY_DN16933_c0_g7_i1, TRINITY_DN16933_c0_g8_i2, TRINITY_DN17754_c0_g2_i8, TRINITY_DN17754_c0_g2_i9, TRINITY_DN16933_c0_g6_i1, TRINITY_DN16452_c1_g5_i5, TRINITY_DN17754_c0_g6_i1, TRINITY_DN10206_c0_g1_i1, TRINITY_DN16452_c1_g5_i6, TRINITY_DN16933_c0_g1_i1, TRINITY_DN16933_c0_g2_i3, TRINITY_D…
chloroplast stroma	Cellular Component	14	2.51799	TRINITY_DN16476_c0_g1_i5, TRINITY_DN18217_c1_g1_i4, TRINITY_DN18290_c0_g8_i1, TRINITY_DN17171_c5_g2_i10, TRINITY_DN17176_c1_g1_i1, TRINITY_DN10633_c0_g1_i1, TRINITY_DN17910_c0_g4_i3, TRINITY_DN17194_c4_g1_i6, TRINITY_DN16848_c0_g1_i6, TRINITY_DN18290_c0_g8_i2, TRINITY_DN16331_c0_g1_i1, TRINITY_DN18244_c2_g10_i4, TRINITY_DN17910_c0_g4_i7, TRINITY_DN18551_c2_g2_i15
extracellular region	Cellular Component	14	2.51799	TRINITY_DN13238_c0_g1_i3, TRINITY_DN16531_c0_g15_i3, TRINITY_DN13778_c0_g1_i2, TRINITY_DN17088_c4_g1_i1, TRINITY_DN16307_c1_g10_i1, TRINITY_DN16161_c2_g10_i6, TRINITY_DN16809_c0_g1_i1, TRINITY_DN15620_c0_g1_i7, TRINITY_DN18895_c0_g1_i1, TRINITY_DN17922_c1_g7_i1, TRINITY_DN18400_c0_g1_i3, TRINITY_DN18339_c1_g4_i2, TRINITY_DN16788_c4_g1_i2, TRINITY_DN13154_c0_g1_i3
mitochondrion	Cellular Component	14	2.51799	TRINITY_DN17613_c2_g3_i2, TRINITY_DN16988_c1_g3_i1, TRINITY_DN15587_c0_g1_i3, TRINITY_DN17430_c3_g14_i1, TRINITY_DN16220_c0_g1_i5, TRINITY_DN16664_c2_g2_i4, TRINITY_DN14838_c0_g1_i5, TRINITY_DN16877_c1_g2_i10, TRINITY_DN14633_c0_g1_i4, TRINITY_DN18244_c2_g10_i4, TRINITY_DN17663_c0_g2_i5, TRINITY_DN1514_c0_g1_i1, TRINITY_DN18551_c2_g2_i15, TRINITY_DN16393_c0_g2_i9
membrane	Cellular Component	13	2.33813	TRINITY_DN15409_c0_g1_i9, TRINITY_DN18266_c1_g10_i2, TRINITY_DN16531_c0_g15_i3, TRINITY_DN17015_c1_g8_i2, TRINITY_DN10206_c0_g1_i1, TRINITY_DN16452_c1_g5_i3, TRINITY_DN14838_c0_g1_i5, TRINITY_DN17922_c1_g7_i1, TRINITY_DN17820_c1_g1_i18, TRINITY_DN16712_c5_g1_i1, TRINITY_DN18396_c6_g1_i6, TRINITY_DN16440_c3_g5_i1, TRINITY_DN13550_c0_g2_i1
plastid	Cellular Component	12	2.15827	TRINITY_DN17331_c3_g2_i1, TRINITY_DN16571_c3_g2_i1, TRINITY_DN17169_c0_g4_i1, TRINITY_DN17169_c0_g3_i4, TRINITY_DN17069_c1_g1_i4, TRINITY_DN17169_c0_g3_i3, TRINITY_DN17169_c0_g3_i2, TRINITY_DN17169_c0_g3_i1, TRINITY_DN17069_c1_g1_i2, TRINITY_DN17331_c3_g1_i3, TRINITY_DN17169_c0_g3_i5, TRINITY_DN17331_c3_g1_i2
cell wall	Cellular Component	10	1.79856	TRINITY_DN17088_c3_g1_i3, TRINITY_DN17619_c2_g2_i10, TRINITY_DN17922_c1_g7_i1, TRINITY_DN16331_c0_g1_i1, TRINITY_DN16613_c0_g6_i2, TRINITY_DN16982_c4_g2_i8, TRINITY_DN16613_c0_g6_i1, TRINITY_DN18244_c2_g10_i4, TRINITY_DN16307_c1_g10_i1, TRINITY_DN18453_c1_g2_i10
apoplast	Cellular Component	9	1.61871	TRINITY_DN16557_c1_g2_i1, TRINITY_DN16528_c2_g2_i1, TRINITY_DN17088_c3_g1_i6, TRINITY_DN16613_c0_g6_i2, TRINITY_DN16613_c0_g6_i1, TRINITY_DN10206_c0_g1_i1, TRINITY_DN18453_c1_g2_i10, TRINITY_DN17088_c2_g1_i3, TRINITY_DN18110_c1_g4_i3
plant-type cell wall	Cellular Component	9	1.61871	TRINITY_DN16557_c1_g2_i1, TRINITY_DN18895_c0_g1_i1, TRINITY_DN17024_c0_g1_i2, TRINITY_DN16528_c2_g2_i1, TRINITY_DN17110_c3_g3_i1, TRINITY_DN16763_c0_g3_i1, TRINITY_DN13778_c0_g1_i2, TRINITY_DN17088_c2_g1_i3, TRINITY_DN18110_c1_g4_i3
nuclear chromatin	Cellular Component	7	1.25899	TRINITY_DN17627_c0_g1_i2, TRINITY_DN17627_c0_g1_i13, TRINITY_DN17627_c0_g1_i10, TRINITY_DN17146_c2_g9_i1, TRINITY_DN17146_c2_g8_i1, TRINITY_DN8640_c0_g1_i2, TRINITY_DN17627_c0_g1_i6
endoplasmic reticulum membrane	Cellular Component	7	1.25899	TRINITY_DN17160_c1_g2_i1, TRINITY_DN16063_c1_g4_i1, TRINITY_DN18048_c1_g1_i8, TRINITY_DN17692_c0_g1_i5, TRINITY_DN17019_c2_g8_i3, TRINITY_DN16452_c1_g5_i6, TRINITY_DN18158_c0_g8_i1
vacuole	Cellular Component	7	1.25899	TRINITY_DN17088_c3_g1_i3, TRINITY_DN15620_c0_g1_i7, TRINITY_DN17619_c2_g2_i10, TRINITY_DN17221_c0_g1_i12, TRINITY_DN18534_c6_g2_i1, TRINITY_DN16595_c1_g4_i1, TRINITY_DN18110_c1_g4_i3
MCM complex	Cellular Component	6	1.07914	TRINITY_DN181_c0_g1_i1, TRINITY_DN14012_c0_g2_i1, TRINITY_DN4594_c0_g1_i1, TRINITY_DN18321_c1_g3_i4, TRINITY_DN16601_c1_g1_i4, TRINITY_DN18244_c3_g4_i1
THO complex	Cellular Component	6	1.07914	TRINITY_DN181_c0_g1_i1, TRINITY_DN14012_c0_g2_i1, TRINITY_DN4594_c0_g1_i1, TRINITY_DN18321_c1_g3_i4, TRINITY_DN16601_c1_g1_i4, TRINITY_DN18244_c3_g4_i1
integral component of plasma membrane	Cellular Component	6	1.07914	TRINITY_DN16152_c2_g9_i2, TRINITY_DN17024_c0_g1_i2, TRINITY_DN16890_c4_g3_i6, TRINITY_DN17644_c0_g1_i4, TRINITY_DN18545_c1_g4_i2, TRINITY_DN16595_c1_g4_i1
intracellular organelle	Cellular Component	5	0.899281	TRINITY_DN17430_c3_g11_i2, TRINITY_DN16812_c0_g6_i3, TRINITY_DN17119_c1_g2_i1, TRINITY_DN18387_c2_g2_i18, TRINITY_DN17088_c2_g6_i10
peroxisome	Cellular Component	5	0.899281	TRINITY_DN16849_c1_g7_i5, TRINITY_DN17888_c3_g1_i3, TRINITY_DN13058_c0_g1_i4, TRINITY_DN17642_c0_g1_i8, TRINITY_DN14838_c0_g1_i5
endosome	Cellular Component	5	0.899281	TRINITY_DN18539_c5_g2_i8, TRINITY_DN16792_c3_g5_i2, TRINITY_DN18292_c0_g1_i3, TRINITY_DN16440_c3_g5_i1, TRINITY_DN18190_c2_g1_i14
chloroplast thylakoid membrane	Cellular Component	5	0.899281	TRINITY_DN17808_c0_g4_i3, TRINITY_DN17916_c1_g3_i11, TRINITY_DN18289_c4_g2_i2, TRINITY_DN17171_c5_g2_i10, TRINITY_DN16393_c0_g2_i9
chloroplast envelope	Cellular Component	5	0.899281	TRINITY_DN17024_c0_g1_i2, TRINITY_DN15587_c0_g1_i3, TRINITY_DN18289_c4_g2_i2, TRINITY_DN17663_c0_g2_i5, TRINITY_DN18551_c2_g2_i15
chloroplast thylakoid	Cellular Component	5	0.899281	TRINITY_DN12712_c0_g1_i1, TRINITY_DN18290_c0_g8_i2, TRINITY_DN18290_c0_g8_i1, TRINITY_DN17176_c1_g1_i1, TRINITY_DN10633_c0_g1_i1
endoplasmic reticulum	Cellular Component	5	0.899281	TRINITY_DN16792_c3_g5_i2, TRINITY_DN18292_c0_g1_i3, TRINITY_DN18077_c4_g1_i7, TRINITY_DN16903_c3_g4_i1, TRINITY_DN16742_c7_g1_i5
cytoplasmic part	Cellular Component	4	0.719424	TRINITY_DN16812_c0_g6_i3, TRINITY_DN17429_c2_g2_i2, TRINITY_DN8267_c0_g1_i1, TRINITY_DN16452_c1_g5_i3
Golgi membrane	Cellular Component	4	0.719424	TRINITY_DN16792_c3_g5_i2, TRINITY_DN16991_c8_g3_i3, TRINITY_DN18190_c2_g1_i14, TRINITY_DN17126_c5_g2_i1
phragmoplast	Cellular Component	4	0.719424	TRINITY_DN17749_c4_g1_i4, TRINITY_DN18292_c0_g1_i3, TRINITY_DN17300_c3_g4_i3, TRINITY_DN7309_c0_g1_i1
trans-Golgi network	Cellular Component	4	0.719424	TRINITY_DN18539_c5_g2_i8, TRINITY_DN16792_c3_g5_i2, TRINITY_DN16440_c3_g5_i1, TRINITY_DN18190_c2_g1_i14
anchored component of plasma membrane	Cellular Component	4	0.719424	TRINITY_DN17052_c0_g8_i5, TRINITY_DN16763_c0_g3_i1, TRINITY_DN16551_c3_g4_i3, TRINITY_DN16595_c1_g4_i1
membrane part	Cellular Component	3	0.539568	TRINITY_DN14874_c0_g1_i6, TRINITY_DN16452_c1_g5_i5, TRINITY_DN8267_c0_g1_i1
plant-type vacuole membrane	Cellular Component	3	0.539568	TRINITY_DN17024_c0_g1_i2, TRINITY_DN17663_c0_g2_i5, TRINITY_DN18545_c1_g4_i2
microtubule	Cellular Component	3	0.539568	TRINITY_DN18266_c1_g10_i2, TRINITY_DN14958_c0_g1_i2, TRINITY_DN18453_c1_g7_i1
chloroplast thylakoid lumen	Cellular Component	3	0.539568	TRINITY_DN17808_c0_g4_i3, TRINITY_DN17171_c5_g2_i10, TRINITY_DN16393_c0_g2_i9
glyoxysome	Cellular Component	3	0.539568	TRINITY_DN16988_c1_g3_i1, TRINITY_DN16927_c2_g2_i3, TRINITY_DN11705_c0_g1_i2
intracellular organelle part	Cellular Component	3	0.539568	TRINITY_DN17429_c2_g2_i2, TRINITY_DN16452_c1_g5_i5, TRINITY_DN8267_c0_g1_i1
tubulin complex	Cellular Component	3	0.539568	TRINITY_DN16331_c0_g1_i1, TRINITY_DN18266_c1_g10_i2, TRINITY_DN18453_c1_g2_i10
filiform apparatus	Cellular Component	2	0.359712	TRINITY_DN17484_c3_g1_i2, TRINITY_DN18339_c1_g4_i2
endoplasmic reticulum lumen	Cellular Component	2	0.359712	TRINITY_DN18186_c2_g1_i10, TRINITY_DN15297_c0_g1_i6
chloroplast membrane	Cellular Component	2	0.359712	TRINITY_DN17494_c1_g3_i10, TRINITY_DN16777_c1_g1_i6
intracellular membrane-bounded organelle	Cellular Component	2	0.359712	TRINITY_DN17429_c2_g2_i2, TRINITY_DN16452_c1_g5_i3
intracellular ribonucleoprotein complex	Cellular Component	2	0.359712	TRINITY_DN17727_c0_g4_i6, TRINITY_DN17727_c0_g2_i3
protein complex	Cellular Component	2	0.359712	TRINITY_DN17610_c2_g2_i10, TRINITY_DN17738_c1_g3_i4
cell plate	Cellular Component	2	0.359712	TRINITY_DN18292_c0_g1_i3, TRINITY_DN7309_c0_g1_i1
endomembrane system	Cellular Component	2	0.359712	TRINITY_DN17375_c0_g1_i5, TRINITY_DN7309_c0_g1_i1
nuclear speck	Cellular Component	2	0.359712	TRINITY_DN17820_c1_g1_i18, TRINITY_DN17053_c5_g2_i2
anchored component of membrane	Cellular Component	2	0.359712	TRINITY_DN16492_c7_g6_i1, TRINITY_DN8580_c0_g1_i1
chloroplast inner membrane	Cellular Component	2	0.359712	TRINITY_DN16472_c3_g1_i8, TRINITY_DN16220_c0_g1_i5
DNA binding	Molecular Function	54	9.71223	TRINITY_DN17146_c2_g12_i2, TRINITY_DN16933_c0_g6_i1, TRINITY_DN18340_c0_g1_i3, TRINITY_DN17176_c1_g5_i1, TRINITY_DN17176_c1_g5_i4, TRINITY_DN17176_c1_g1_i1, TRINITY_DN17176_c1_g2_i3, TRINITY_DN16933_c0_g2_i3, TRINITY_DN17668_c3_g8_i1, TRINITY_DN16933_c0_g6_i4, TRINITY_DN16933_c0_g6_i3, TRINITY_DN17616_c0_g4_i1, TRINITY_DN16536_c8_g7_i1, TRINITY_DN17627_c0_g1_i2, TRINITY_DN17430_c3_g14_i1, TRINITY…
protein heterodimerization activity	Molecular Function	48	8.63309	TRINITY_DN17146_c2_g12_i2, TRINITY_DN17754_c0_g2_i6, TRINITY_DN16933_c0_g8_i1, TRINITY_DN16933_c0_g8_i2, TRINITY_DN17754_c0_g2_i8, TRINITY_DN17754_c0_g2_i9, TRINITY_DN16933_c0_g6_i1, TRINITY_DN17069_c1_g1_i4, TRINITY_DN17754_c0_g6_i1, TRINITY_DN17176_c1_g5_i1, TRINITY_DN17176_c1_g7_i1, TRINITY_DN17069_c1_g1_i2, TRINITY_DN17176_c1_g5_i4, TRINITY_DN17176_c1_g1_i1, TRINITY_DN17176_c1_g2_i3, TRINITY_…
ATP binding	Molecular Function	32	5.7554	TRINITY_DN12723_c0_g1_i1, TRINITY_DN16592_c3_g4_i3, TRINITY_DN18340_c0_g1_i3, TRINITY_DN18533_c3_g1_i2, TRINITY_DN18534_c6_g2_i1, TRINITY_DN16601_c1_g1_i4, TRINITY_DN18244_c3_g4_i1, TRINITY_DN16152_c2_g9_i2, TRINITY_DN12712_c0_g1_i1, TRINITY_DN18497_c5_g4_i8, TRINITY_DN17541_c4_g3_i1, TRINITY_DN16849_c1_g7_i5, TRINITY_DN17380_c2_g7_i1, TRINITY_DN17110_c3_g3_i1, TRINITY_DN4594_c0_g1_i1, TRINITY_DN…
protein binding	Molecular Function	32	5.7554	TRINITY_DN16157_c3_g4_i1, TRINITY_DN18184_c1_g1_i4, TRINITY_DN18292_c0_g1_i3, TRINITY_DN17484_c3_g1_i2, TRINITY_DN17680_c4_g2_i1, TRINITY_DN18158_c0_g8_i1, TRINITY_DN16601_c1_g1_i4, TRINITY_DN16595_c1_g4_i1, TRINITY_DN18244_c3_g4_i1, TRINITY_DN18339_c1_g4_i2, TRINITY_DN17053_c5_g2_i2, TRINITY_DN4594_c0_g1_i1, TRINITY_DN14360_c0_g2_i2, TRINITY_DN17088_c2_g6_i10, TRINITY_DN16393_c0_g2_i9, TRINITY_D…
metal ion binding	Molecular Function	27	4.85612	TRINITY_DN17663_c0_g10_i1, TRINITY_DN16744_c2_g3_i9, TRINITY_DN13527_c0_g1_i1, TRINITY_DN17680_c4_g2_i1, TRINITY_DN16492_c7_g6_i1, TRINITY_DN17642_c0_g1_i8, TRINITY_DN16601_c1_g1_i4, TRINITY_DN10633_c0_g1_i1, TRINITY_DN17698_c1_g5_i2, TRINITY_DN16152_c2_g9_i2, TRINITY_DN17663_c0_g6_i2, TRINITY_DN4594_c0_g1_i1, TRINITY_DN17663_c0_g2_i5, TRINITY_DN16560_c2_g2_i3, TRINITY_DN16560_c2_g2_i4, TRINITY_D…
transcription factor activity, sequence-specific DNA binding	Molecular Function	15	2.69784	TRINITY_DN18257_c0_g2_i4, TRINITY_DN17304_c1_g2_i14, TRINITY_DN16511_c2_g11_i3, TRINITY_DN16644_c3_g3_i4, TRINITY_DN16047_c1_g1_i3, TRINITY_DN17680_c4_g2_i1, TRINITY_DN16239_c3_g5_i5, TRINITY_DN17738_c1_g3_i4, TRINITY_DN17436_c2_g1_i13, TRINITY_DN17610_c2_g2_i10, TRINITY_DN17343_c1_g2_i3, TRINITY_DN17616_c0_g4_i1, TRINITY_DN14360_c0_g1_i2, TRINITY_DN16536_c8_g7_i1, TRINITY_DN14360_c0_g2_i2
histone binding	Molecular Function	15	2.69784	TRINITY_DN17754_c0_g2_i6, TRINITY_DN16933_c0_g8_i1, TRINITY_DN16933_c0_g9_i1, TRINITY_DN16933_c0_g7_i1, TRINITY_DN16933_c0_g8_i2, TRINITY_DN17754_c0_g2_i8, TRINITY_DN17754_c0_g2_i9, TRINITY_DN16933_c0_g6_i1, TRINITY_DN17754_c0_g6_i1, TRINITY_DN16933_c0_g1_i1, TRINITY_DN16439_c5_g4_i1, TRINITY_DN16933_c0_g2_i3, TRINITY_DN16933_c0_g6_i4, TRINITY_DN16933_c0_g6_i3, TRINITY_DN16933_c0_g4_i1
nucleosomal DNA binding	Molecular Function	11	1.97842	TRINITY_DN17331_c3_g2_i1, TRINITY_DN17169_c0_g4_i1, TRINITY_DN17169_c0_g3_i4, TRINITY_DN17069_c1_g1_i4, TRINITY_DN17169_c0_g3_i3, TRINITY_DN17169_c0_g3_i2, TRINITY_DN17169_c0_g3_i1, TRINITY_DN17069_c1_g1_i2, TRINITY_DN17331_c3_g1_i3, TRINITY_DN17169_c0_g3_i5, TRINITY_DN17331_c3_g1_i2
binding	Molecular Function	9	1.61871	TRINITY_DN17749_c4_g1_i4, TRINITY_DN16919_c2_g2_i6, TRINITY_DN16511_c2_g11_i3, TRINITY_DN7414_c0_g1_i2, TRINITY_DN16471_c6_g2_i1, TRINITY_DN18387_c2_g2_i18, TRINITY_DN18446_c3_g2_i3, TRINITY_DN16638_c0_g1_i2, TRINITY_DN18483_c2_g1_i8
zinc ion binding	Molecular Function	8	1.43885	TRINITY_DN18184_c1_g1_i4, TRINITY_DN17764_c0_g1_i12, TRINITY_DN16903_c3_g4_i1, TRINITY_DN17864_c0_g4_i1, TRINITY_DN16047_c1_g1_i3, TRINITY_DN18046_c2_g4_i5, TRINITY_DN17888_c3_g1_i3, TRINITY_DN17950_c2_g1_i4
protein serine/threonine phosphatase activity	Molecular Function	7	1.25899	TRINITY_DN17926_c5_g1_i2, TRINITY_DN16047_c0_g1_i1, TRINITY_DN16150_c1_g3_i8, TRINITY_DN16560_c2_g2_i3, TRINITY_DN16560_c2_g3_i3, TRINITY_DN16560_c2_g2_i4, TRINITY_DN16150_c1_g3_i4
protein serine/threonine kinase activity	Molecular Function	7	1.25899	TRINITY_DN16157_c3_g4_i1, TRINITY_DN12712_c0_g1_i1, TRINITY_DN17541_c4_g3_i1, TRINITY_DN17300_c3_g4_i3, TRINITY_DN17110_c3_g3_i1, TRINITY_DN16531_c0_g15_i3, TRINITY_DN16788_c4_g1_i2
calmodulin binding	Molecular Function	6	1.07914	TRINITY_DN17160_c1_g2_i1, TRINITY_DN18497_c5_g4_i8, TRINITY_DN15854_c0_g4_i1, TRINITY_DN17644_c0_g1_i4, TRINITY_DN17950_c2_g1_i4, TRINITY_DN16194_c0_g1_i3
kinase activity	Molecular Function	6	1.07914	TRINITY_DN16698_c3_g1_i4, TRINITY_DN18370_c1_g1_i8, TRINITY_DN16763_c0_g3_i1, TRINITY_DN16615_c0_g7_i8, TRINITY_DN17742_c0_g1_i1, TRINITY_DN18531_c1_g1_i18
DNA-dependent ATPase activity	Molecular Function	6	1.07914	TRINITY_DN181_c0_g1_i1, TRINITY_DN14012_c0_g2_i1, TRINITY_DN4594_c0_g1_i1, TRINITY_DN18321_c1_g3_i4, TRINITY_DN16601_c1_g1_i4, TRINITY_DN18244_c3_g4_i1
DNA helicase activity	Molecular Function	6	1.07914	TRINITY_DN181_c0_g1_i1, TRINITY_DN14012_c0_g2_i1, TRINITY_DN4594_c0_g1_i1, TRINITY_DN18321_c1_g3_i4, TRINITY_DN16601_c1_g1_i4, TRINITY_DN18244_c3_g4_i1
carbohydrate binding	Molecular Function	6	1.07914	TRINITY_DN17088_c3_g1_i3, TRINITY_DN16557_c1_g2_i1, TRINITY_DN17619_c2_g2_i10, TRINITY_DN18186_c2_g1_i10, TRINITY_DN17088_c2_g1_i3, TRINITY_DN18110_c1_g4_i3
structural constituent of cytoskeleton	Molecular Function	5	0.899281	TRINITY_DN16331_c0_g1_i1, TRINITY_DN18266_c1_g10_i2, TRINITY_DN16692_c0_g3_i2, TRINITY_DN18453_c1_g7_i1, TRINITY_DN18453_c1_g2_i10
oxidoreductase activity	Molecular Function	5	0.899281	TRINITY_DN18257_c0_g2_i4, TRINITY_DN12482_c0_g1_i1, TRINITY_DN18331_c1_g10_i1, TRINITY_DN16235_c1_g1_i2, TRINITY_DN18386_c0_g1_i20
beta-galactosidase activity	Molecular Function	5	0.899281	TRINITY_DN17088_c3_g1_i3, TRINITY_DN17619_c2_g2_i10, TRINITY_DN17088_c3_g1_i6, TRINITY_DN17088_c2_g1_i3, TRINITY_DN18110_c1_g4_i3
identical protein binding	Molecular Function	4	0.719424	TRINITY_DN16797_c4_g5_i1, TRINITY_DN17771_c2_g8_i1, TRINITY_DN17140_c3_g3_i8, TRINITY_DN14838_c0_g1_i5
hydrogen-translocating pyrophosphatase activity	Molecular Function	4	0.719424	TRINITY_DN17663_c0_g10_i1, TRINITY_DN17663_c0_g7_i3, TRINITY_DN17663_c0_g6_i2, TRINITY_DN17663_c0_g2_i5
chromatin binding	Molecular Function	4	0.719424	TRINITY_DN16439_c5_g4_i1, TRINITY_DN17616_c0_g4_i1, TRINITY_DN18340_c0_g1_i3, TRINITY_DN18244_c3_g4_i1
sequence-specific DNA binding	Molecular Function	4	0.719424	TRINITY_DN18257_c0_g2_i4, TRINITY_DN17853_c2_g1_i5, TRINITY_DN17343_c1_g2_i3, TRINITY_DN17680_c4_g2_i1
inorganic diphosphatase activity	Molecular Function	4	0.719424	TRINITY_DN17663_c0_g10_i1, TRINITY_DN17663_c0_g7_i3, TRINITY_DN17663_c0_g6_i2, TRINITY_DN17663_c0_g2_i5
protein kinase activity	Molecular Function	4	0.719424	TRINITY_DN16712_c5_g1_i1, TRINITY_DN17484_c3_g1_i2, TRINITY_DN18339_c1_g4_i2, TRINITY_DN17149_c0_g7_i4
nucleotide binding	Molecular Function	4	0.719424	TRINITY_DN17820_c1_g1_i18, TRINITY_DN17375_c0_g1_i5, TRINITY_DN17926_c5_g1_i2, TRINITY_DN17888_c3_g1_i3
galactosyltransferase activity	Molecular Function	3	0.539568	TRINITY_DN16440_c3_g5_i1, TRINITY_DN16664_c2_g2_i4, TRINITY_DN17126_c5_g2_i1
protein transporter activity	Molecular Function	3	0.539568	TRINITY_DN17766_c4_g1_i12, TRINITY_DN16047_c0_g1_i1, TRINITY_DN18158_c0_g8_i1
water channel activity	Molecular Function	3	0.539568	TRINITY_DN17024_c0_g1_i2, TRINITY_DN16890_c4_g3_i6, TRINITY_DN16595_c1_g4_i1
RNA binding	Molecular Function	3	0.539568	TRINITY_DN17126_c5_g1_i12, TRINITY_DN16849_c1_g7_i5, TRINITY_DN18534_c6_g2_i1
anion binding	Molecular Function	3	0.539568	TRINITY_DN17910_c0_g4_i3, TRINITY_DN17644_c0_g1_i4, TRINITY_DN17910_c0_g4_i7
16:0 monogalactosyldiacylglycerol desaturase activity	Molecular Function	3	0.539568	TRINITY_DN16452_c1_g5_i5, TRINITY_DN16452_c1_g5_i6, TRINITY_DN16452_c1_g5_i3
glycerol channel activity	Molecular Function	3	0.539568	TRINITY_DN17024_c0_g1_i2, TRINITY_DN16890_c4_g3_i6, TRINITY_DN16595_c1_g4_i1
protein self-association	Molecular Function	3	0.539568	TRINITY_DN16472_c3_g1_i8, TRINITY_DN17194_c4_g1_i6, TRINITY_DN16903_c3_g4_i1
pyridoxal phosphate binding	Molecular Function	3	0.539568	TRINITY_DN16182_c0_g2_i1, TRINITY_DN17140_c3_g3_i8, TRINITY_DN14838_c0_g1_i5
GTP binding	Molecular Function	3	0.539568	TRINITY_DN18266_c1_g10_i2, TRINITY_DN13058_c0_g1_i4, TRINITY_DN18453_c1_g7_i1
mRNA binding	Molecular Function	3	0.539568	TRINITY_DN17820_c1_g1_i18, TRINITY_DN16331_c0_g1_i1, TRINITY_DN16595_c1_g4_i1
ATPase activity, coupled to transmembrane movement of substances	Molecular Function	3	0.539568	TRINITY_DN12723_c0_g1_i1, TRINITY_DN17411_c1_g3_i2, TRINITY_DN18261_c0_g1_i1
peptidyl-prolyl cis-trans isomerase activity	Molecular Function	3	0.539568	TRINITY_DN17160_c1_g2_i1, TRINITY_DN17808_c0_g4_i3, TRINITY_DN17171_c5_g2_i10
protochlorophyllide reductase activity	Molecular Function	3	0.539568	TRINITY_DN17816_c0_g1_i8, TRINITY_DN17816_c0_g1_i3, TRINITY_DN16221_c5_g5_i1
RNA polymerase II regulatory region sequence-specific DNA binding	Molecular Function	3	0.539568	TRINITY_DN15987_c0_g3_i1, TRINITY_DN16792_c3_g5_i2, TRINITY_DN15987_c0_g3_i7
transcription regulatory region DNA binding	Molecular Function	3	0.539568	TRINITY_DN17304_c1_g2_i14, TRINITY_DN16685_c2_g3_i7, TRINITY_DN16239_c3_g5_i5
calcium ion binding	Molecular Function	3	0.539568	TRINITY_DN18186_c2_g1_i10, TRINITY_DN10206_c0_g1_i1, TRINITY_DN18158_c0_g8_i1
calcium-dependent phospholipid binding	Molecular Function	3	0.539568	TRINITY_DN18335_c0_g5_i10, TRINITY_DN10206_c0_g1_i1, TRINITY_DN18158_c0_g8_i1
NADP binding	Molecular Function	2	0.359712	TRINITY_DN16476_c0_g1_i5, TRINITY_DN17019_c2_g8_i3
carboxylic ester hydrolase activity	Molecular Function	2	0.359712	TRINITY_DN18400_c0_g1_i3, TRINITY_DN16161_c2_g10_i6
translation initiation factor activity	Molecular Function	2	0.359712	TRINITY_DN17727_c0_g4_i6, TRINITY_DN17727_c0_g2_i3
copper ion binding	Molecular Function	2	0.359712	TRINITY_DN17916_c1_g3_i11, TRINITY_DN18244_c2_g10_i4
adenyl ribonucleotide binding	Molecular Function	2	0.359712	TRINITY_DN17910_c0_g4_i3, TRINITY_DN17910_c0_g4_i7
acetate-CoA ligase activity	Molecular Function	2	0.359712	TRINITY_DN17910_c0_g4_i3, TRINITY_DN17910_c0_g4_i7
purine ribonucleoside binding	Molecular Function	2	0.359712	TRINITY_DN17910_c0_g4_i3, TRINITY_DN17910_c0_g4_i7
ligase activity	Molecular Function	2	0.359712	TRINITY_DN17669_c1_g6_i1, TRINITY_DN18046_c2_g4_i5
pectinesterase activity	Molecular Function	2	0.359712	TRINITY_DN13778_c0_g1_i2, TRINITY_DN16307_c1_g10_i1
heme binding	Molecular Function	2	0.359712	TRINITY_DN16777_c1_g1_i6, TRINITY_DN17642_c0_g1_i8
xyloglucan:xyloglucosyl transferase activity	Molecular Function	2	0.359712	TRINITY_DN16613_c0_g6_i2, TRINITY_DN16613_c0_g6_i1
cellulase activity	Molecular Function	2	0.359712	TRINITY_DN13238_c0_g1_i3, TRINITY_DN13154_c0_g1_i3
transmembrane receptor protein serine/threonine kinase activity	Molecular Function	2	0.359712	TRINITY_DN17402_c2_g6_i1, TRINITY_DN16868_c3_g2_i4
ubiquitin protein ligase activity	Molecular Function	2	0.359712	TRINITY_DN16439_c5_g4_i1, TRINITY_DN18184_c1_g1_i4
alpha-L-arabinofuranosidase activity	Molecular Function	2	0.359712	TRINITY_DN16557_c1_g2_i1, TRINITY_DN16528_c2_g2_i1
ATPase activity	Molecular Function	2	0.359712	TRINITY_DN18533_c3_g1_i2, TRINITY_DN17771_c2_g8_i1
oxidoreductase activity, acting on paired donors, with incorporation or reduction of molecular oxygen, 2-oxoglutarate as one donor, and incorporation of one atom each of oxygen into both donors	Molecular Function	2	0.359712	TRINITY_DN15652_c0_g2_i2, TRINITY_DN15652_c0_g1_i2
xylan 1,4-beta-xylosidase activity	Molecular Function	2	0.359712	TRINITY_DN16557_c1_g2_i1, TRINITY_DN16528_c2_g2_i1
linoleate 13S-lipoxygenase activity	Molecular Function	2	0.359712	TRINITY_DN17601_c0_g3_i2, TRINITY_DN10633_c0_g1_i1
ferroxidase activity	Molecular Function	2	0.359712	TRINITY_DN17462_c1_g2_i1, TRINITY_DN14471_c0_g1_i1
methyltransferase activity	Molecular Function	2	0.359712	TRINITY_DN18190_c2_g1_i14, TRINITY_DN16413_c5_g4_i1
catalytic activity	Molecular Function	2	0.359712	TRINITY_DN16843_c0_g13_i3, TRINITY_DN18054_c4_g3_i6
ferric iron binding	Molecular Function	2	0.359712	TRINITY_DN17462_c1_g2_i1, TRINITY_DN14471_c0_g1_i1
aspartyl esterase activity	Molecular Function	2	0.359712	TRINITY_DN13778_c0_g1_i2, TRINITY_DN16307_c1_g10_i1
miRNA binding	Molecular Function	2	0.359712	TRINITY_DN17727_c0_g4_i6, TRINITY_DN17727_c0_g2_i3
ribonucleoside-diphosphate reductase activity, thioredoxin disulfide as acceptor	Molecular Function	2	0.359712	TRINITY_DN17698_c1_g5_i2, TRINITY_DN16594_c3_g8_i3
serine-type endopeptidase activity	Molecular Function	2	0.359712	TRINITY_DN16659_c0_g1_i5, TRINITY_DN16393_c0_g2_i9
oxygen binding	Molecular Function	2	0.359712	TRINITY_DN14874_c0_g1_i6, TRINITY_DN16777_c1_g1_i6
hydrolase activity, hydrolyzing O-glycosyl compounds	Molecular Function	2	0.359712	TRINITY_DN16613_c0_g6_i2, TRINITY_DN16613_c0_g6_i1
monooxygenase activity	Molecular Function	2	0.359712	TRINITY_DN14874_c0_g1_i6, TRINITY_DN17175_c0_g3_i1
electron carrier activity	Molecular Function	2	0.359712	TRINITY_DN12482_c0_g1_i1, TRINITY_DN17916_c1_g3_i11
GTPase activity	Molecular Function	2	0.359712	TRINITY_DN18266_c1_g10_i2, TRINITY_DN18453_c1_g7_i1
cellulose synthase activity	Molecular Function	2	0.359712	TRINITY_DN15987_c0_g3_i1, TRINITY_DN15987_c0_g3_i7
ATP-dependent helicase activity	Molecular Function	2	0.359712	TRINITY_DN16849_c1_g7_i5, TRINITY_DN18534_c6_g2_i1
transferase activity, transferring glycosyl groups	Molecular Function	2	0.359712	TRINITY_DN16963_c2_g2_i2, TRINITY_DN18158_c0_g8_i1
flavin adenine dinucleotide binding	Molecular Function	2	0.359712	TRINITY_DN15854_c0_g4_i1, TRINITY_DN18551_c2_g2_i15
structural constituent of ribosome	Molecular Function	2	0.359712	TRINITY_DN16926_c2_g2_i3, TRINITY_DN16917_c0_g2_i3

## Sheet: GO_LRvsLN_DownregulatedGenes
Supplementary File 4: Gene Ontology annotations obtained using BLAST2GO tool for the significantly differentially expressed assembled transcripts between red or blue versus normal light.
GO annotations	Category	No. of Transcripts	% of Transcripts (annotated upregulated genes: 797)	Transcript IDs
oxidation-reduction process	Biological Process	114	14.3036	TRINITY_DN16566_c3_g2_i2, TRINITY_DN12677_c0_g1_i2, TRINITY_DN16723_c0_g1_i2, TRINITY_DN15536_c0_g1_i2, TRINITY_DN17631_c3_g2_i5, TRINITY_DN18317_c1_g1_i7, TRINITY_DN17148_c2_g2_i7, TRINITY_DN17597_c0_g4_i1, TRINITY_DN16988_c0_g2_i1, TRINITY_DN18224_c1_g2_i1, TRINITY_DN16042_c0_g1_i5, TRINITY_DN17119_c2_g2_i1, TRINITY_DN17451_c0_g1_i4, TRINITY_DN16363_c5_g2_i1, TRINITY_DN16363_c5_g2_i2, TRINITY_D…
photosynthesis	Biological Process	33	4.14053	TRINITY_DN17848_c0_g7_i2, TRINITY_DN18138_c2_g4_i3, TRINITY_DN16965_c2_g4_i3, TRINITY_DN16823_c1_g5_i3, TRINITY_DN15996_c0_g4_i2, TRINITY_DN17595_c0_g5_i2, TRINITY_DN16948_c0_g1_i1, TRINITY_DN16583_c3_g2_i2, TRINITY_DN16555_c0_g2_i1, TRINITY_DN16967_c1_g6_i1, TRINITY_DN16557_c2_g9_i1, TRINITY_DN13965_c0_g1_i2, TRINITY_DN13793_c0_g1_i2, TRINITY_DN15996_c0_g4_i1, TRINITY_DN16230_c0_g2_i1, TRINITY_D…
response to cold	Biological Process	31	3.88959	TRINITY_DN18272_c1_g4_i1, TRINITY_DN16904_c1_g9_i3, TRINITY_DN17111_c1_g1_i4, TRINITY_DN17111_c1_g1_i6, TRINITY_DN17750_c3_g2_i6, TRINITY_DN17111_c1_g1_i5, TRINITY_DN17283_c1_g2_i1, TRINITY_DN16922_c1_g2_i1, TRINITY_DN18182_c3_g2_i6, TRINITY_DN16363_c5_g4_i1, TRINITY_DN10858_c0_g1_i1, TRINITY_DN18182_c3_g2_i22, TRINITY_DN16781_c4_g1_i2, TRINITY_DN18363_c2_g3_i4, TRINITY_DN17432_c0_g10_i1, TRINITY…
reductive pentose-phosphate cycle	Biological Process	28	3.51317	TRINITY_DN16963_c2_g1_i8, TRINITY_DN18203_c2_g9_i3, TRINITY_DN16439_c2_g1_i1, TRINITY_DN18203_c2_g9_i2, TRINITY_DN16963_c1_g2_i1, TRINITY_DN16540_c2_g1_i1, TRINITY_DN17230_c0_g2_i2, TRINITY_DN16967_c1_g4_i3, TRINITY_DN18523_c0_g5_i2, TRINITY_DN18182_c3_g2_i6, TRINITY_DN16363_c5_g4_i1, TRINITY_DN16967_c1_g4_i6, TRINITY_DN17447_c2_g8_i1, TRINITY_DN18182_c3_g2_i22, TRINITY_DN16963_c1_g1_i2, TRINITY_…
response to oxidative stress	Biological Process	21	2.63488	TRINITY_DN9153_c0_g2_i1, TRINITY_DN8784_c0_g1_i1, TRINITY_DN17642_c0_g1_i10, TRINITY_DN15490_c0_g1_i2, TRINITY_DN17642_c0_g1_i13, TRINITY_DN15732_c1_g1_i1, TRINITY_DN15950_c1_g2_i3, TRINITY_DN16982_c0_g1_i5, TRINITY_DN17800_c2_g8_i1, TRINITY_DN17800_c2_g8_i2, TRINITY_DN17274_c1_g3_i2, TRINITY_DN17642_c0_g1_i5, TRINITY_DN18444_c0_g8_i1, TRINITY_DN17642_c0_g1_i1, TRINITY_DN9292_c0_g1_i2, TRINITY_DN…
defense response to bacterium	Biological Process	21	2.63488	TRINITY_DN18224_c1_g2_i1, TRINITY_DN18442_c2_g4_i1, TRINITY_DN18272_c1_g4_i1, TRINITY_DN16467_c2_g8_i1, TRINITY_DN9406_c0_g1_i3, TRINITY_DN16968_c4_g3_i1, TRINITY_DN17820_c1_g6_i1, TRINITY_DN16922_c1_g2_i1, TRINITY_DN16987_c0_g3_i1, TRINITY_DN17641_c2_g2_i7, TRINITY_DN15502_c0_g1_i1, TRINITY_DN18182_c3_g2_i6, TRINITY_DN12107_c0_g1_i2, TRINITY_DN17447_c2_g8_i1, TRINITY_DN14944_c0_g1_i4, TRINITY_DN…
response to abscisic acid	Biological Process	19	2.38394	TRINITY_DN17947_c0_g3_i1, TRINITY_DN17429_c2_g2_i1, TRINITY_DN15793_c0_g1_i3, TRINITY_DN10246_c0_g1_i1, TRINITY_DN18184_c1_g1_i7, TRINITY_DN17436_c2_g8_i1, TRINITY_DN16595_c1_g9_i2, TRINITY_DN17914_c0_g3_i9, TRINITY_DN17390_c4_g2_i3, TRINITY_DN16534_c1_g1_i3, TRINITY_DN16534_c1_g1_i4, TRINITY_DN16534_c1_g1_i1, TRINITY_DN10858_c0_g1_i1, TRINITY_DN17499_c1_g1_i3, TRINITY_DN17561_c5_g3_i5, TRINITY_D…
response to salt stress	Biological Process	18	2.25847	TRINITY_DN17027_c2_g5_i3, TRINITY_DN11863_c0_g1_i1, TRINITY_DN17750_c3_g2_i6, TRINITY_DN17325_c1_g2_i4, TRINITY_DN18005_c0_g1_i2, TRINITY_DN16922_c1_g2_i1, TRINITY_DN10246_c0_g1_i1, TRINITY_DN18005_c0_g1_i3, TRINITY_DN16966_c2_g7_i2, TRINITY_DN17436_c2_g8_i1, TRINITY_DN17641_c2_g2_i7, TRINITY_DN10858_c0_g1_i1, TRINITY_DN17543_c1_g2_i2, TRINITY_DN17561_c5_g3_i5, TRINITY_DN16922_c2_g1_i5, TRINITY_D…
protein phosphorylation	Biological Process	18	2.25847	TRINITY_DN18005_c0_g1_i2, TRINITY_DN16851_c1_g2_i3, TRINITY_DN18005_c0_g1_i3, TRINITY_DN12712_c0_g1_i3, TRINITY_DN15502_c0_g1_i1, TRINITY_DN16923_c1_g2_i10, TRINITY_DN15534_c0_g2_i3, TRINITY_DN16201_c0_g1_i1, TRINITY_DN17605_c3_g2_i4, TRINITY_DN17300_c3_g4_i2, TRINITY_DN17767_c1_g5_i2, TRINITY_DN18203_c2_g4_i2, TRINITY_DN12712_c0_g1_i5, TRINITY_DN17543_c1_g2_i2, TRINITY_DN17369_c0_g7_i3, TRINITY_…
response to water deprivation	Biological Process	18	2.25847	TRINITY_DN11863_c0_g1_i1, TRINITY_DN17947_c0_g3_i1, TRINITY_DN17750_c3_g2_i6, TRINITY_DN16534_c1_g5_i3, TRINITY_DN16534_c1_g5_i6, TRINITY_DN16922_c1_g2_i1, TRINITY_DN16218_c2_g1_i12, TRINITY_DN16595_c1_g9_i2, TRINITY_DN17641_c2_g2_i7, TRINITY_DN17045_c3_g2_i2, TRINITY_DN16534_c1_g1_i3, TRINITY_DN16534_c1_g1_i4, TRINITY_DN16534_c1_g1_i1, TRINITY_DN10858_c0_g1_i1, TRINITY_DN18072_c1_g3_i3, TRINITY_…
regulation of transcription, DNA-templated	Biological Process	17	2.133	TRINITY_DN18442_c2_g4_i1, TRINITY_DN16484_c3_g1_i2, TRINITY_DN17432_c0_g10_i1, TRINITY_DN17487_c3_g1_i4, TRINITY_DN9406_c0_g1_i3, TRINITY_DN25175_c0_g1_i1, TRINITY_DN16307_c1_g3_i2, TRINITY_DN17283_c1_g1_i2, TRINITY_DN17283_c1_g2_i1, TRINITY_DN16899_c7_g1_i4, TRINITY_DN16307_c1_g5_i8, TRINITY_DN9131_c0_g1_i1, TRINITY_DN16987_c0_g3_i1, TRINITY_DN16705_c0_g1_i5, TRINITY_DN18353_c6_g6_i6, TRINITY_DN…
response to light stimulus	Biological Process	16	2.00753	TRINITY_DN17196_c1_g6_i1, TRINITY_DN16904_c1_g9_i3, TRINITY_DN16592_c3_g3_i2, TRINITY_DN16592_c3_g3_i1, TRINITY_DN16439_c2_g1_i1, TRINITY_DN16363_c5_g4_i2, TRINITY_DN16363_c5_g4_i3, TRINITY_DN17105_c1_g3_i1, TRINITY_DN18147_c0_g3_i3, TRINITY_DN16705_c0_g1_i5, TRINITY_DN16363_c5_g4_i1, TRINITY_DN17813_c0_g3_i6, TRINITY_DN16481_c1_g3_i4, TRINITY_DN17232_c4_g3_i3, TRINITY_DN17628_c2_g1_i2, TRINITY_D…
chloroplast organization	Biological Process	16	2.00753	TRINITY_DN17388_c4_g1_i1, TRINITY_DN18272_c1_g4_i1, TRINITY_DN16823_c1_g5_i3, TRINITY_DN17304_c1_g2_i24, TRINITY_DN10246_c0_g1_i1, TRINITY_DN17808_c1_g8_i3, TRINITY_DN18035_c2_g2_i1, TRINITY_DN16705_c0_g1_i5, TRINITY_DN12107_c0_g1_i2, TRINITY_DN16328_c1_g1_i1, TRINITY_DN17304_c1_g2_i17, TRINITY_DN16517_c3_g1_i3, TRINITY_DN16328_c1_g1_i2, TRINITY_DN18272_c1_g8_i3, TRINITY_DN18156_c0_g4_i2, TRINITY…
response to cytokinin	Biological Process	15	1.88206	TRINITY_DN18224_c1_g2_i1, TRINITY_DN16569_c2_g5_i4, TRINITY_DN16569_c2_g5_i1, TRINITY_DN16323_c5_g4_i4, TRINITY_DN15732_c1_g1_i1, TRINITY_DN16775_c0_g1_i2, TRINITY_DN18182_c3_g2_i6, TRINITY_DN18410_c0_g3_i1, TRINITY_DN15612_c1_g1_i2, TRINITY_DN17024_c0_g4_i1, TRINITY_DN17447_c2_g8_i1, TRINITY_DN18182_c3_g2_i14, TRINITY_DN17949_c2_g8_i5, TRINITY_DN18182_c3_g2_i22, TRINITY_DN18363_c2_g3_i4
positive regulation of transcription, DNA-templated	Biological Process	14	1.75659	TRINITY_DN18046_c3_g1_i1, TRINITY_DN18272_c1_g4_i1, TRINITY_DN16569_c2_g5_i4, TRINITY_DN17304_c1_g2_i24, TRINITY_DN16569_c2_g5_i1, TRINITY_DN18233_c5_g1_i1, TRINITY_DN16966_c2_g7_i2, TRINITY_DN17550_c4_g1_i5, TRINITY_DN16775_c0_g1_i2, TRINITY_DN23022_c0_g1_i1, TRINITY_DN16328_c1_g1_i1, TRINITY_DN17304_c1_g2_i17, TRINITY_DN16328_c1_g1_i2, TRINITY_DN18272_c1_g8_i3
cell redox homeostasis	Biological Process	14	1.75659	TRINITY_DN16942_c3_g5_i1, TRINITY_DN17728_c1_g4_i2, TRINITY_DN17820_c1_g6_i1, TRINITY_DN12909_c0_g1_i2, TRINITY_DN15154_c0_g2_i1, TRINITY_DN17526_c1_g7_i2, TRINITY_DN16591_c3_g1_i1, TRINITY_DN16332_c3_g7_i7, TRINITY_DN18238_c2_g6_i1, TRINITY_DN17148_c2_g2_i7, TRINITY_DN17146_c2_g13_i1, TRINITY_DN15659_c0_g1_i1, TRINITY_DN17262_c2_g3_i2, TRINITY_DN11472_c0_g1_i1
response to cadmium ion	Biological Process	14	1.75659	TRINITY_DN17005_c1_g4_i1, TRINITY_DN17479_c0_g5_i2, TRINITY_DN16363_c5_g4_i2, TRINITY_DN16363_c5_g4_i3, TRINITY_DN16867_c2_g10_i5, TRINITY_DN16580_c3_g8_i2, TRINITY_DN16580_c3_g8_i3, TRINITY_DN17230_c0_g2_i2, TRINITY_DN21167_c0_g1_i1, TRINITY_DN17917_c6_g3_i6, TRINITY_DN16363_c5_g4_i1, TRINITY_DN16621_c2_g9_i1, TRINITY_DN18256_c2_g4_i2, TRINITY_DN16468_c3_g1_i9
glycolytic process	Biological Process	14	1.75659	TRINITY_DN17005_c1_g4_i1, TRINITY_DN17801_c0_g4_i5, TRINITY_DN16445_c4_g3_i3, TRINITY_DN18203_c2_g9_i3, TRINITY_DN18203_c2_g9_i2, TRINITY_DN16363_c5_g2_i1, TRINITY_DN16363_c5_g4_i2, TRINITY_DN16363_c5_g4_i3, TRINITY_DN17005_c1_g9_i2, TRINITY_DN16363_c5_g2_i2, TRINITY_DN16475_c0_g1_i5, TRINITY_DN17859_c3_g2_i5, TRINITY_DN16363_c5_g4_i1, TRINITY_DN18126_c0_g2_i9
photosynthetic electron transport in photosystem I	Biological Process	13	1.63112	TRINITY_DN15225_c0_g1_i1, TRINITY_DN17306_c1_g2_i3, TRINITY_DN15021_c0_g1_i5, TRINITY_DN16189_c1_g1_i2, TRINITY_DN15021_c0_g1_i3, TRINITY_DN17045_c3_g2_i2, TRINITY_DN16790_c3_g1_i1, TRINITY_DN16990_c0_g12_i2, TRINITY_DN16746_c0_g1_i8, TRINITY_DN15112_c0_g1_i2, TRINITY_DN7449_c0_g1_i1, TRINITY_DN17961_c0_g3_i2, TRINITY_DN11003_c0_g1_i2
flavonoid biosynthetic process	Biological Process	13	1.63112	TRINITY_DN18432_c4_g1_i7, TRINITY_DN2868_c0_g1_i1, TRINITY_DN17893_c4_g4_i5, TRINITY_DN16966_c2_g7_i2, TRINITY_DN15389_c0_g1_i1, TRINITY_DN15619_c0_g2_i3, TRINITY_DN15389_c0_g1_i3, TRINITY_DN17893_c4_g4_i2, TRINITY_DN15619_c0_g2_i2, TRINITY_DN19550_c0_g1_i1, TRINITY_DN17235_c0_g7_i1, TRINITY_DN15474_c0_g2_i4, TRINITY_DN15389_c0_g2_i1
photorespiration	Biological Process	12	1.50565	TRINITY_DN16963_c1_g1_i2, TRINITY_DN16963_c2_g1_i8, TRINITY_DN16047_c2_g2_i4, TRINITY_DN16963_c1_g1_i1, TRINITY_DN16963_c1_g1_i4, TRINITY_DN16963_c1_g1_i3, TRINITY_DN16963_c2_g1_i1, TRINITY_DN16963_c2_g1_i3, TRINITY_DN16481_c1_g3_i4, TRINITY_DN16963_c2_g1_i5, TRINITY_DN16963_c1_g2_i1, TRINITY_DN15950_c1_g2_i1
dephosphorylation	Biological Process	12	1.50565	TRINITY_DN17612_c3_g6_i3, TRINITY_DN18523_c0_g5_i2, TRINITY_DN16635_c2_g3_i1, TRINITY_DN16036_c1_g1_i10, TRINITY_DN16635_c2_g3_i10, TRINITY_DN15996_c0_g4_i2, TRINITY_DN12542_c0_g1_i2, TRINITY_DN16635_c2_g3_i5, TRINITY_DN16635_c2_g3_i8, TRINITY_DN16540_c2_g1_i1, TRINITY_DN16571_c5_g7_i2, TRINITY_DN15996_c0_g4_i1
response to chitin	Biological Process	12	1.50565	TRINITY_DN17432_c0_g10_i1, TRINITY_DN17283_c2_g3_i1, TRINITY_DN7687_c0_g1_i1, TRINITY_DN10858_c0_g1_i1, TRINITY_DN18072_c1_g3_i3, TRINITY_DN13402_c0_g1_i2, TRINITY_DN17283_c1_g1_i2, TRINITY_DN16922_c2_g1_i5, TRINITY_DN18323_c0_g7_i1, TRINITY_DN17283_c1_g2_i1, TRINITY_DN17551_c2_g5_i2, TRINITY_DN16922_c1_g2_i1
transmembrane transport	Biological Process	12	1.50565	TRINITY_DN17663_c0_g7_i1, TRINITY_DN18497_c2_g1_i2, TRINITY_DN16684_c6_g2_i6, TRINITY_DN17494_c1_g3_i1, TRINITY_DN16946_c0_g1_i1, TRINITY_DN17111_c1_g1_i4, TRINITY_DN17111_c1_g1_i6, TRINITY_DN17111_c1_g1_i5, TRINITY_DN16180_c4_g1_i4, TRINITY_DN17111_c1_g1_i2, TRINITY_DN17949_c2_g8_i5, TRINITY_DN17111_c1_g1_i1
response to karrikin	Biological Process	12	1.50565	TRINITY_DN15352_c0_g2_i1, TRINITY_DN15619_c0_g2_i3, TRINITY_DN15619_c0_g2_i2, TRINITY_DN16440_c2_g1_i3, TRINITY_DN17111_c1_g1_i4, TRINITY_DN15099_c0_g1_i2, TRINITY_DN17111_c1_g1_i6, TRINITY_DN17111_c1_g1_i5, TRINITY_DN15887_c0_g1_i2, TRINITY_DN17111_c1_g1_i2, TRINITY_DN17111_c1_g1_i1, TRINITY_DN17469_c2_g3_i2
transport	Biological Process	12	1.50565	TRINITY_DN19720_c0_g1_i1, TRINITY_DN8416_c0_g1_i1, TRINITY_DN16966_c2_g14_i1, TRINITY_DN18108_c0_g2_i1, TRINITY_DN16790_c3_g1_i1, TRINITY_DN17237_c2_g6_i3, TRINITY_DN17024_c0_g1_i9, TRINITY_DN18108_c0_g2_i6, TRINITY_DN14696_c0_g2_i2, TRINITY_DN17165_c5_g6_i3, TRINITY_DN16982_c0_g1_i5, TRINITY_DN17024_c0_g1_i6
phosphorylation	Biological Process	11	1.38018	TRINITY_DN16224_c0_g1_i6, TRINITY_DN16170_c7_g3_i2, TRINITY_DN18182_c3_g2_i6, TRINITY_DN17143_c1_g1_i4, TRINITY_DN17321_c1_g5_i1, TRINITY_DN16805_c2_g2_i3, TRINITY_DN16704_c1_g5_i4, TRINITY_DN18182_c3_g2_i14, TRINITY_DN16877_c0_g1_i1, TRINITY_DN16147_c0_g1_i3, TRINITY_DN18182_c3_g2_i22
transcription, DNA-templated	Biological Process	11	1.38018	TRINITY_DN18442_c2_g4_i1, TRINITY_DN16987_c0_g3_i1, TRINITY_DN17487_c3_g1_i4, TRINITY_DN15099_c0_g3_i2, TRINITY_DN15099_c0_g1_i2, TRINITY_DN15099_c0_g3_i3, TRINITY_DN18353_c6_g6_i6, TRINITY_DN4947_c0_g2_i1, TRINITY_DN11108_c0_g1_i2, TRINITY_DN14795_c0_g3_i1, TRINITY_DN16966_c2_g7_i2
ubiquitin-dependent protein catabolic process	Biological Process	11	1.38018	TRINITY_DN16810_c0_g1_i8, TRINITY_DN16810_c0_g1_i5, TRINITY_DN16810_c0_g1_i14, TRINITY_DN16523_c1_g4_i1, TRINITY_DN16810_c0_g2_i7, TRINITY_DN16810_c0_g1_i6, TRINITY_DN16810_c0_g1_i13, TRINITY_DN16810_c0_g1_i1, TRINITY_DN18072_c1_g3_i3, TRINITY_DN16810_c0_g2_i1, TRINITY_DN18184_c1_g1_i7
response to wounding	Biological Process	10	1.25471	TRINITY_DN18272_c1_g4_i1, TRINITY_DN16469_c0_g2_i1, TRINITY_DN18147_c0_g3_i3, TRINITY_DN16883_c3_g1_i1, TRINITY_DN10858_c0_g1_i1, TRINITY_DN16469_c0_g5_i2, TRINITY_DN16874_c2_g4_i3, TRINITY_DN16469_c0_g5_i1, TRINITY_DN16025_c0_g1_i5, TRINITY_DN18272_c1_g8_i3
cellular water homeostasis	Biological Process	10	1.25471	TRINITY_DN1522_c0_g1_i1, TRINITY_DN16890_c4_g7_i1, TRINITY_DN16534_c1_g1_i3, TRINITY_DN16534_c1_g1_i4, TRINITY_DN16534_c1_g1_i1, TRINITY_DN16534_c1_g5_i3, TRINITY_DN16514_c1_g1_i8, TRINITY_DN16534_c1_g5_i6, TRINITY_DN17207_c3_g1_i4, TRINITY_DN16595_c1_g9_i2
defense response to fungus	Biological Process	10	1.25471	TRINITY_DN17432_c0_g10_i1, TRINITY_DN9292_c0_g1_i2, TRINITY_DN17484_c3_g1_i1, TRINITY_DN17283_c1_g1_i2, TRINITY_DN16922_c2_g1_i5, TRINITY_DN17283_c1_g2_i1, TRINITY_DN16922_c1_g2_i1, TRINITY_DN17436_c2_g8_i1, TRINITY_DN17328_c0_g3_i2, TRINITY_DN17328_c0_g3_i3
cell differentiation	Biological Process	9	1.12923	TRINITY_DN15099_c0_g3_i2, TRINITY_DN15534_c0_g2_i3, TRINITY_DN15099_c0_g1_i1, TRINITY_DN15099_c0_g1_i2, TRINITY_DN15099_c0_g3_i3, TRINITY_DN18353_c6_g6_i6, TRINITY_DN11108_c0_g1_i2, TRINITY_DN17737_c0_g1_i4, TRINITY_DN16966_c2_g7_i2
cellular process	Biological Process	9	1.12923	TRINITY_DN16972_c2_g1_i1, TRINITY_DN16948_c2_g1_i10, TRINITY_DN17464_c0_g2_i3, TRINITY_DN17561_c5_g3_i5, TRINITY_DN18296_c0_g1_i15, TRINITY_DN15732_c1_g1_i1, TRINITY_DN16218_c2_g1_i12, TRINITY_DN9131_c0_g1_i1, TRINITY_DN16379_c0_g1_i1
proteolysis	Biological Process	9	1.12923	TRINITY_DN15008_c0_g1_i1, TRINITY_DN17388_c4_g1_i1, TRINITY_DN16830_c3_g1_i1, TRINITY_DN14854_c0_g1_i1, TRINITY_DN15612_c1_g1_i2, TRINITY_DN17391_c4_g5_i2, TRINITY_DN16635_c2_g4_i3, TRINITY_DN16551_c2_g1_i1, TRINITY_DN18210_c1_g1_i1
response to jasmonic acid	Biological Process	9	1.12923	TRINITY_DN16775_c0_g1_i2, TRINITY_DN16469_c0_g2_i1, TRINITY_DN15099_c0_g3_i2, TRINITY_DN16467_c2_g8_i1, TRINITY_DN9406_c0_g1_i3, TRINITY_DN15099_c0_g1_i1, TRINITY_DN15099_c0_g3_i3, TRINITY_DN16469_c0_g5_i2, TRINITY_DN16469_c0_g5_i1
intracellular signal transduction	Biological Process	9	1.12923	TRINITY_DN11913_c0_g1_i1, TRINITY_DN17641_c2_g2_i7, TRINITY_DN17027_c2_g4_i3, TRINITY_DN11913_c0_g1_i2, TRINITY_DN17543_c1_g2_i2, TRINITY_DN18005_c0_g1_i2, TRINITY_DN18005_c0_g1_i3, TRINITY_DN16836_c1_g10_i1, TRINITY_DN18210_c1_g1_i1
cellular protein modification process	Biological Process	8	1.00376	TRINITY_DN16810_c0_g1_i8, TRINITY_DN16810_c0_g1_i5, TRINITY_DN16810_c0_g1_i14, TRINITY_DN16810_c0_g2_i7, TRINITY_DN16810_c0_g1_i6, TRINITY_DN16810_c0_g1_i13, TRINITY_DN16810_c0_g1_i1, TRINITY_DN16810_c0_g2_i1
chaperone-mediated protein folding	Biological Process	8	1.00376	TRINITY_DN18006_c2_g3_i1, TRINITY_DN16882_c5_g4_i4, TRINITY_DN18006_c2_g2_i1, TRINITY_DN18006_c2_g2_i3, TRINITY_DN16494_c1_g4_i1, TRINITY_DN17750_c3_g2_i6, TRINITY_DN17160_c2_g1_i1, TRINITY_DN18498_c1_g5_i1
metabolic process	Biological Process	8	1.00376	TRINITY_DN17575_c3_g4_i1, TRINITY_DN18135_c2_g2_i1, TRINITY_DN17857_c4_g7_i4, TRINITY_DN14694_c0_g4_i1, TRINITY_DN18296_c0_g1_i15, TRINITY_DN17281_c4_g4_i2, TRINITY_DN18363_c2_g3_i4, TRINITY_DN3799_c0_g1_i1
regulation of chlorophyll biosynthetic process	Biological Process	8	1.00376	TRINITY_DN17111_c1_g1_i4, TRINITY_DN17304_c1_g2_i24, TRINITY_DN17111_c1_g1_i6, TRINITY_DN17111_c1_g1_i5, TRINITY_DN16591_c3_g1_i1, TRINITY_DN17304_c1_g2_i17, TRINITY_DN17111_c1_g1_i2, TRINITY_DN17111_c1_g1_i1
thylakoid membrane organization	Biological Process	8	1.00376	TRINITY_DN21252_c0_g1_i1, TRINITY_DN17166_c0_g6_i3, TRINITY_DN16705_c0_g1_i5, TRINITY_DN11942_c0_g1_i2, TRINITY_DN15612_c1_g1_i2, TRINITY_DN16635_c2_g4_i3, TRINITY_DN17953_c1_g4_i2, TRINITY_DN16234_c0_g3_i4
hydrogen peroxide catabolic process	Biological Process	8	1.00376	TRINITY_DN18387_c2_g5_i3, TRINITY_DN17642_c0_g1_i5, TRINITY_DN16323_c5_g2_i8, TRINITY_DN17642_c0_g1_i1, TRINITY_DN9292_c0_g1_i2, TRINITY_DN17642_c0_g1_i10, TRINITY_DN16591_c3_g1_i1, TRINITY_DN17642_c0_g1_i13
ion transmembrane transport	Biological Process	7	0.878294	TRINITY_DN1522_c0_g1_i1, TRINITY_DN16534_c1_g1_i3, TRINITY_DN16534_c1_g1_i4, TRINITY_DN16534_c1_g1_i1, TRINITY_DN16534_c1_g5_i3, TRINITY_DN16534_c1_g5_i6, TRINITY_DN16595_c1_g9_i2
tricarboxylic acid cycle	Biological Process	7	0.878294	TRINITY_DN16927_c2_g2_i4, TRINITY_DN17893_c4_g2_i1, TRINITY_DN15996_c0_g4_i2, TRINITY_DN16260_c3_g1_i4, TRINITY_DN11883_c0_g1_i1, TRINITY_DN16260_c3_g1_i1, TRINITY_DN15996_c0_g4_i1
carbohydrate metabolic process	Biological Process	7	0.878294	TRINITY_DN18285_c2_g1_i6, TRINITY_DN16635_c2_g3_i1, TRINITY_DN17133_c0_g1_i1, TRINITY_DN16635_c2_g3_i10, TRINITY_DN16635_c2_g3_i5, TRINITY_DN18122_c0_g4_i1, TRINITY_DN16635_c2_g3_i8
photosynthetic electron transport chain	Biological Process	7	0.878294	TRINITY_DN4172_c0_g1_i1, TRINITY_DN17729_c2_g2_i4, TRINITY_DN18376_c1_g6_i2, TRINITY_DN16872_c7_g2_i10, TRINITY_DN10496_c0_g1_i1, TRINITY_DN16036_c1_g1_i10, TRINITY_DN17715_c2_g6_i2
oligopeptide transport	Biological Process	7	0.878294	TRINITY_DN16194_c0_g5_i3, TRINITY_DN16469_c0_g2_i1, TRINITY_DN16818_c2_g5_i1, TRINITY_DN16469_c0_g5_i1, TRINITY_DN15887_c0_g1_i2, TRINITY_DN13497_c0_g1_i4, TRINITY_DN9342_c0_g1_i1
cellular response to oxidative stress	Biological Process	7	0.878294	TRINITY_DN16323_c5_g2_i8, TRINITY_DN17526_c1_g7_i2, TRINITY_DN17728_c1_g4_i2, TRINITY_DN12909_c0_g1_i2, TRINITY_DN15659_c0_g1_i1, TRINITY_DN17262_c2_g3_i2, TRINITY_DN16471_c5_g2_i1
oxidative photosynthetic carbon pathway	Biological Process	7	0.878294	TRINITY_DN18224_c1_g2_i1, TRINITY_DN18224_c1_g1_i2, TRINITY_DN18224_c1_g1_i5, TRINITY_DN18224_c1_g1_i10, TRINITY_DN17541_c4_g1_i3, TRINITY_DN18224_c1_g1_i13, TRINITY_DN18224_c1_g1_i9
glucose metabolic process	Biological Process	7	0.878294	TRINITY_DN16467_c2_g8_i1, TRINITY_DN16363_c5_g4_i1, TRINITY_DN16363_c5_g2_i1, TRINITY_DN16363_c5_g4_i2, TRINITY_DN16363_c5_g4_i3, TRINITY_DN16363_c5_g2_i2, TRINITY_DN16223_c2_g1_i2
cellular response to blue light	Biological Process	7	0.878294	TRINITY_DN17111_c1_g1_i4, TRINITY_DN17111_c1_g1_i6, TRINITY_DN17111_c1_g1_i5, TRINITY_DN16328_c1_g1_i1, TRINITY_DN17111_c1_g1_i2, TRINITY_DN16328_c1_g1_i2, TRINITY_DN17111_c1_g1_i1
cellular response to phosphate starvation	Biological Process	7	0.878294	TRINITY_DN11913_c0_g1_i2, TRINITY_DN16334_c5_g1_i5, TRINITY_DN15996_c0_g4_i2, TRINITY_DN13402_c0_g1_i2, TRINITY_DN13619_c0_g1_i2, TRINITY_DN17997_c0_g4_i2, TRINITY_DN15996_c0_g4_i1
photoprotection	Biological Process	7	0.878294	TRINITY_DN17045_c3_g2_i2, TRINITY_DN17111_c1_g1_i4, TRINITY_DN10858_c0_g1_i1, TRINITY_DN17111_c1_g1_i6, TRINITY_DN17111_c1_g1_i5, TRINITY_DN17111_c1_g1_i2, TRINITY_DN17111_c1_g1_i1
embryo development ending in seed dormancy	Biological Process	7	0.878294	TRINITY_DN15793_c0_g1_i3, TRINITY_DN16805_c2_g2_i3, TRINITY_DN18353_c6_g6_i6, TRINITY_DN17674_c3_g4_i2, TRINITY_DN17765_c0_g8_i1, TRINITY_DN17808_c1_g8_i3, TRINITY_DN21167_c0_g1_i1
response to sucrose	Biological Process	7	0.878294	TRINITY_DN16363_c5_g4_i1, TRINITY_DN16439_c2_g1_i1, TRINITY_DN17391_c4_g1_i2, TRINITY_DN16363_c5_g4_i2, TRINITY_DN16363_c5_g4_i3, TRINITY_DN16481_c1_g3_i4, TRINITY_DN18363_c2_g3_i4
protein peptidyl-prolyl isomerization	Biological Process	7	0.878294	TRINITY_DN16882_c5_g4_i4, TRINITY_DN17583_c2_g6_i1, TRINITY_DN17395_c1_g2_i2, TRINITY_DN16494_c1_g4_i1, TRINITY_DN16684_c4_g1_i3, TRINITY_DN17769_c0_g4_i1, TRINITY_DN17160_c2_g1_i1
water transport	Biological Process	7	0.878294	TRINITY_DN1522_c0_g1_i1, TRINITY_DN16534_c1_g1_i3, TRINITY_DN16534_c1_g1_i4, TRINITY_DN16534_c1_g1_i1, TRINITY_DN16534_c1_g5_i3, TRINITY_DN16534_c1_g5_i6, TRINITY_DN16595_c1_g9_i2
single-organism metabolic process	Biological Process	7	0.878294	TRINITY_DN18054_c4_g6_i1, TRINITY_DN17728_c1_g4_i2, TRINITY_DN18279_c0_g2_i2, TRINITY_DN13877_c0_g1_i3, TRINITY_DN17330_c1_g3_i2, TRINITY_DN5964_c0_g1_i2, TRINITY_DN17262_c2_g3_i2
cellular oxidant detoxification	Biological Process	6	0.752823	TRINITY_DN17642_c0_g1_i5, TRINITY_DN8784_c0_g1_i1, TRINITY_DN17642_c0_g1_i1, TRINITY_DN17642_c0_g1_i10, TRINITY_DN17642_c0_g1_i13, TRINITY_DN16723_c0_g1_i2
photosynthesis, light harvesting in photosystem I	Biological Process	6	0.752823	TRINITY_DN17196_c1_g6_i1, TRINITY_DN17729_c2_g2_i4, TRINITY_DN18289_c4_g2_i13, TRINITY_DN17232_c4_g3_i3, TRINITY_DN17774_c0_g2_i6, TRINITY_DN18289_c4_g2_i9
response to stress	Biological Process	6	0.752823	TRINITY_DN17105_c1_g3_i1, TRINITY_DN17365_c2_g1_i1, TRINITY_DN15928_c0_g1_i2, TRINITY_DN16646_c0_g2_i2, TRINITY_DN17847_c1_g3_i3, TRINITY_DN17432_c0_g7_i1
anthocyanin-containing compound biosynthetic process	Biological Process	6	0.752823	TRINITY_DN16855_c1_g2_i2, TRINITY_DN17430_c3_g6_i1, TRINITY_DN17430_c3_g6_i3, TRINITY_DN17430_c3_g5_i4, TRINITY_DN16855_c1_g2_i6, TRINITY_DN16855_c1_g2_i4
protein autophosphorylation	Biological Process	6	0.752823	TRINITY_DN11913_c0_g1_i1, TRINITY_DN17641_c2_g2_i7, TRINITY_DN11913_c0_g1_i2, TRINITY_DN17484_c3_g1_i1, TRINITY_DN16400_c3_g2_i7, TRINITY_DN18222_c0_g2_i1
response to red light	Biological Process	6	0.752823	TRINITY_DN18289_c4_g2_i13, TRINITY_DN16328_c1_g1_i1, TRINITY_DN16502_c0_g5_i2, TRINITY_DN16328_c1_g1_i2, TRINITY_DN17774_c0_g2_i6, TRINITY_DN18289_c4_g2_i9
response to blue light	Biological Process	6	0.752823	TRINITY_DN17464_c0_g2_i3, TRINITY_DN18289_c4_g2_i13, TRINITY_DN18192_c3_g3_i8, TRINITY_DN17774_c0_g2_i6, TRINITY_DN18289_c4_g2_i9, TRINITY_DN21167_c0_g1_i1
lipid transport	Biological Process	6	0.752823	TRINITY_DN16661_c4_g1_i3, TRINITY_DN17078_c1_g1_i7, TRINITY_DN16167_c2_g1_i2, TRINITY_DN17436_c2_g8_i1, TRINITY_DN17328_c0_g3_i2, TRINITY_DN17328_c0_g3_i3
cellular response to heat	Biological Process	6	0.752823	TRINITY_DN17111_c1_g1_i4, TRINITY_DN17111_c1_g1_i6, TRINITY_DN17111_c1_g1_i5, TRINITY_DN16439_c2_g1_i1, TRINITY_DN17111_c1_g1_i2, TRINITY_DN17111_c1_g1_i1
regulation of transcription from RNA polymerase II promoter	Biological Process	6	0.752823	TRINITY_DN15099_c0_g3_i2, TRINITY_DN15099_c0_g1_i1, TRINITY_DN15099_c0_g1_i2, TRINITY_DN15099_c0_g3_i3, TRINITY_DN4947_c0_g2_i1, TRINITY_DN16966_c2_g7_i2
protein-chromophore linkage	Biological Process	6	0.752823	TRINITY_DN17196_c1_g6_i1, TRINITY_DN16828_c1_g1_i2, TRINITY_DN18289_c4_g2_i13, TRINITY_DN17232_c4_g3_i3, TRINITY_DN17774_c0_g2_i6, TRINITY_DN18289_c4_g2_i9
cellular response to high light intensity	Biological Process	5	0.627353	TRINITY_DN17111_c1_g1_i4, TRINITY_DN17111_c1_g1_i6, TRINITY_DN17111_c1_g1_i5, TRINITY_DN17111_c1_g1_i2, TRINITY_DN17111_c1_g1_i1
cellular response to far red light	Biological Process	5	0.627353	TRINITY_DN17111_c1_g1_i4, TRINITY_DN17111_c1_g1_i6, TRINITY_DN17111_c1_g1_i5, TRINITY_DN17111_c1_g1_i2, TRINITY_DN17111_c1_g1_i1
sodium ion transport	Biological Process	5	0.627353	TRINITY_DN17302_c3_g2_i2, TRINITY_DN17099_c1_g2_i2, TRINITY_DN17099_c1_g2_i1, TRINITY_DN17246_c3_g1_i1, TRINITY_DN17246_c3_g1_i2
cellular response to UV-A	Biological Process	5	0.627353	TRINITY_DN17111_c1_g1_i4, TRINITY_DN17111_c1_g1_i6, TRINITY_DN17111_c1_g1_i5, TRINITY_DN17111_c1_g1_i2, TRINITY_DN17111_c1_g1_i1
defense response	Biological Process	5	0.627353	TRINITY_DN17917_c6_g18_i1, TRINITY_DN15415_c0_g2_i1, TRINITY_DN17214_c1_g1_i2, TRINITY_DN18323_c0_g7_i1, TRINITY_DN14795_c0_g3_i1
nitrate assimilation	Biological Process	5	0.627353	TRINITY_DN18018_c1_g2_i2, TRINITY_DN16194_c0_g5_i3, TRINITY_DN16469_c0_g2_i1, TRINITY_DN18304_c0_g1_i1, TRINITY_DN16469_c0_g5_i1
cell wall organization	Biological Process	5	0.627353	TRINITY_DN17151_c0_g1_i3, TRINITY_DN17151_c0_g14_i1, TRINITY_DN17911_c0_g2_i1, TRINITY_DN16571_c3_g1_i8, TRINITY_DN17911_c0_g2_i3
glycerol ether metabolic process	Biological Process	5	0.627353	TRINITY_DN15154_c0_g2_i1, TRINITY_DN17526_c1_g7_i2, TRINITY_DN18238_c2_g6_i1, TRINITY_DN12909_c0_g1_i2, TRINITY_DN11472_c0_g1_i1
photosystem II assembly	Biological Process	5	0.627353	TRINITY_DN17166_c0_g6_i3, TRINITY_DN17024_c0_g4_i1, TRINITY_DN16328_c1_g1_i1, TRINITY_DN16328_c1_g1_i2, TRINITY_DN17248_c6_g9_i1
multicellular organism development	Biological Process	5	0.627353	TRINITY_DN16267_c0_g1_i3, TRINITY_DN15099_c0_g3_i2, TRINITY_DN15099_c0_g3_i3, TRINITY_DN15612_c1_g1_i2, TRINITY_DN16635_c2_g4_i3
signal transduction	Biological Process	5	0.627353	TRINITY_DN9406_c0_g1_i3, TRINITY_DN17304_c1_g2_i24, TRINITY_DN17078_c1_g1_i7, TRINITY_DN17304_c1_g2_i17, TRINITY_DN17847_c1_g3_i3
protein ubiquitination	Biological Process	5	0.627353	TRINITY_DN16523_c1_g4_i1, TRINITY_DN18203_c2_g4_i2, TRINITY_DN17355_c0_g1_i8, TRINITY_DN17355_c0_g1_i6, TRINITY_DN18184_c1_g1_i7
single-organism process	Biological Process	5	0.627353	TRINITY_DN17914_c0_g3_i9, TRINITY_DN10594_c0_g1_i1, TRINITY_DN15732_c1_g1_i1, TRINITY_DN16218_c2_g1_i12, TRINITY_DN16379_c0_g1_i1
cellular response to red light	Biological Process	5	0.627353	TRINITY_DN17111_c1_g1_i4, TRINITY_DN17111_c1_g1_i6, TRINITY_DN17111_c1_g1_i5, TRINITY_DN17111_c1_g1_i2, TRINITY_DN17111_c1_g1_i1
glycine catabolic process	Biological Process	5	0.627353	TRINITY_DN18317_c1_g1_i11, TRINITY_DN17053_c4_g1_i1, TRINITY_DN18317_c1_g1_i7, TRINITY_DN17053_c4_g1_i3, TRINITY_DN17053_c4_g1_i4
negative regulation of transcription, DNA-templated	Biological Process	5	0.627353	TRINITY_DN17390_c4_g2_i3, TRINITY_DN10858_c0_g1_i1, TRINITY_DN13637_c0_g1_i6, TRINITY_DN17561_c5_g3_i5, TRINITY_DN13402_c0_g1_i2
abscisic acid-activated signaling pathway	Biological Process	5	0.627353	TRINITY_DN11913_c0_g1_i1, TRINITY_DN17641_c2_g2_i7, TRINITY_DN11913_c0_g1_i2, TRINITY_DN17593_c3_g2_i17, TRINITY_DN17277_c0_g3_i1
response to nematode	Biological Process	5	0.627353	TRINITY_DN18152_c0_g5_i7, TRINITY_DN17302_c3_g2_i2, TRINITY_DN17099_c1_g2_i2, TRINITY_DN17099_c1_g2_i1, TRINITY_DN17165_c5_g6_i3
photosystem II stabilization	Biological Process	5	0.627353	TRINITY_DN12712_c0_g1_i3, TRINITY_DN16703_c0_g11_i1, TRINITY_DN12712_c0_g1_i5, TRINITY_DN17534_c2_g6_i2, TRINITY_DN17534_c2_g6_i1
positive regulation of seed germination	Biological Process	5	0.627353	TRINITY_DN17111_c1_g1_i4, TRINITY_DN17111_c1_g1_i6, TRINITY_DN17111_c1_g1_i5, TRINITY_DN17111_c1_g1_i2, TRINITY_DN17111_c1_g1_i1
cellular response to light stimulus	Biological Process	5	0.627353	TRINITY_DN11942_c0_g1_i2, TRINITY_DN16974_c2_g1_i2, TRINITY_DN16307_c1_g3_i2, TRINITY_DN16307_c1_g5_i8, TRINITY_DN17541_c4_g1_i3
response to far red light	Biological Process	5	0.627353	TRINITY_DN18289_c4_g2_i13, TRINITY_DN16328_c1_g1_i1, TRINITY_DN16328_c1_g1_i2, TRINITY_DN17774_c0_g2_i6, TRINITY_DN18289_c4_g2_i9
plastid translation	Biological Process	5	0.627353	TRINITY_DN18272_c1_g4_i1, TRINITY_DN16569_c2_g5_i4, TRINITY_DN16569_c2_g5_i1, TRINITY_DN17431_c2_g4_i2, TRINITY_DN18272_c1_g8_i3
negative regulation of flower development	Biological Process	5	0.627353	TRINITY_DN17304_c1_g2_i24, TRINITY_DN17304_c1_g2_i17, TRINITY_DN16899_c7_g1_i4, TRINITY_DN18233_c5_g1_i1, TRINITY_DN16692_c1_g1_i10
glutathione metabolic process	Biological Process	5	0.627353	TRINITY_DN17917_c6_g3_i6, TRINITY_DN18410_c0_g3_i1, TRINITY_DN16852_c0_g1_i2, TRINITY_DN17800_c2_g8_i1, TRINITY_DN17800_c2_g8_i2
photosystem II repair	Biological Process	5	0.627353	TRINITY_DN17612_c3_g6_i3, TRINITY_DN15612_c1_g1_i2, TRINITY_DN16635_c2_g4_i3, TRINITY_DN17101_c1_g7_i4, TRINITY_DN17248_c6_g9_i1
seed germination	Biological Process	4	0.501882	TRINITY_DN17947_c0_g3_i1, TRINITY_DN18446_c4_g5_i2, TRINITY_DN16945_c0_g1_i21, TRINITY_DN18133_c3_g3_i1
DNA-templated transcription, initiation	Biological Process	4	0.501882	TRINITY_DN16328_c1_g1_i1, TRINITY_DN16307_c1_g3_i2, TRINITY_DN16328_c1_g1_i2, TRINITY_DN16307_c1_g5_i8
fatty acid biosynthetic process	Biological Process	4	0.501882	TRINITY_DN17960_c0_g2_i1, TRINITY_DN16904_c1_g9_i3, TRINITY_DN17866_c2_g1_i5, TRINITY_DN17628_c2_g1_i2
leaf development	Biological Process	4	0.501882	TRINITY_DN17641_c2_g2_i7, TRINITY_DN16435_c3_g9_i1, TRINITY_DN15996_c0_g4_i2, TRINITY_DN15996_c0_g4_i1
unidimensional cell growth	Biological Process	4	0.501882	TRINITY_DN16923_c1_g2_i10, TRINITY_DN16502_c0_g8_i1, TRINITY_DN16502_c0_g5_i2, TRINITY_DN17207_c3_g1_i4
L-phenylalanine catabolic process	Biological Process	4	0.501882	TRINITY_DN18018_c1_g1_i1, TRINITY_DN18018_c1_g1_i2, TRINITY_DN18018_c1_g1_i6, TRINITY_DN16874_c2_g4_i3
ammonia assimilation cycle	Biological Process	4	0.501882	TRINITY_DN17302_c3_g2_i2, TRINITY_DN17099_c1_g2_i2, TRINITY_DN16481_c1_g3_i4, TRINITY_DN17099_c1_g2_i1
chlorophyll biosynthetic process	Biological Process	4	0.501882	TRINITY_DN17469_c2_g6_i1, TRINITY_DN18276_c0_g11_i1, TRINITY_DN16966_c2_g5_i2, TRINITY_DN16797_c3_g7_i3
response to heat	Biological Process	4	0.501882	TRINITY_DN18035_c2_g2_i1, TRINITY_DN16467_c2_g8_i1, TRINITY_DN17811_c1_g5_i3, TRINITY_DN16551_c2_g1_i1
hydrogen peroxide transmembrane transport	Biological Process	4	0.501882	TRINITY_DN16534_c1_g1_i3, TRINITY_DN16534_c1_g1_i4, TRINITY_DN16534_c1_g1_i1, TRINITY_DN16595_c1_g9_i2
protein folding	Biological Process	4	0.501882	TRINITY_DN16966_c2_g14_i1, TRINITY_DN17811_c1_g5_i3, TRINITY_DN17296_c1_g1_i3, TRINITY_DN17296_c1_g1_i7
carotenoid biosynthetic process	Biological Process	4	0.501882	TRINITY_DN16843_c0_g8_i1, TRINITY_DN15219_c0_g2_i1, TRINITY_DN17803_c0_g5_i2, TRINITY_DN15474_c0_g2_i4
starch biosynthetic process	Biological Process	4	0.501882	TRINITY_DN16066_c0_g1_i6, TRINITY_DN14944_c0_g1_i4, TRINITY_DN17597_c0_g3_i5, TRINITY_DN16468_c3_g1_i9
response to ethylene	Biological Process	4	0.501882	TRINITY_DN16775_c0_g1_i2, TRINITY_DN17484_c3_g1_i1, TRINITY_DN16966_c2_g7_i2, TRINITY_DN14222_c0_g1_i2
RNA modification	Biological Process	4	0.501882	TRINITY_DN18442_c2_g4_i1, TRINITY_DN16987_c0_g3_i1, TRINITY_DN18080_c0_g11_i1, TRINITY_DN17840_c1_g3_i1
response to auxin	Biological Process	4	0.501882	TRINITY_DN15876_c0_g1_i3, TRINITY_DN16400_c3_g2_i7, TRINITY_DN16966_c2_g7_i2, TRINITY_DN15389_c0_g2_i1
root development	Biological Process	4	0.501882	TRINITY_DN17484_c3_g1_i1, TRINITY_DN19556_c0_g1_i1, TRINITY_DN16692_c1_g1_i10, TRINITY_DN16836_c1_g10_i1
polysaccharide catabolic process	Biological Process	4	0.501882	TRINITY_DN18272_c1_g4_i1, TRINITY_DN17564_c4_g2_i5, TRINITY_DN17564_c4_g2_i8, TRINITY_DN18272_c1_g8_i3
glyoxylate cycle	Biological Process	4	0.501882	TRINITY_DN16927_c2_g2_i4, TRINITY_DN17893_c4_g2_i1, TRINITY_DN16260_c3_g1_i4, TRINITY_DN16260_c3_g1_i1
plant ovule development	Biological Process	4	0.501882	TRINITY_DN17390_c4_g2_i3, TRINITY_DN11108_c0_g1_i1, TRINITY_DN18353_c6_g6_i6, TRINITY_DN11108_c0_g1_i2
rRNA processing	Biological Process	4	0.501882	TRINITY_DN18272_c1_g4_i1, TRINITY_DN16569_c2_g5_i4, TRINITY_DN16569_c2_g5_i1, TRINITY_DN18272_c1_g8_i3
circadian rhythm	Biological Process	4	0.501882	TRINITY_DN18272_c1_g4_i1, TRINITY_DN17767_c1_g5_i2, TRINITY_DN17074_c1_g3_i5, TRINITY_DN18272_c1_g8_i3
sucrose biosynthetic process	Biological Process	4	0.501882	TRINITY_DN17526_c1_g9_i4, TRINITY_DN17526_c1_g1_i4, TRINITY_DN14944_c0_g1_i4, TRINITY_DN17526_c1_g1_i1
protein stabilization	Biological Process	4	0.501882	TRINITY_DN16189_c1_g1_i2, TRINITY_DN18275_c2_g6_i5, TRINITY_DN16851_c1_g2_i3, TRINITY_DN14320_c0_g1_i1
positive regulation of translation	Biological Process	4	0.501882	TRINITY_DN18272_c1_g4_i1, TRINITY_DN16569_c2_g5_i4, TRINITY_DN16569_c2_g5_i1, TRINITY_DN18272_c1_g8_i3
response to high light intensity	Biological Process	4	0.501882	TRINITY_DN17045_c3_g2_i2, TRINITY_DN10858_c0_g1_i1, TRINITY_DN16551_c2_g1_i1, TRINITY_DN17274_c1_g3_i2
chloroplast fission	Biological Process	4	0.501882	TRINITY_DN17494_c1_g3_i1, TRINITY_DN17194_c4_g1_i7, TRINITY_DN17074_c1_g3_i5, TRINITY_DN16985_c3_g1_i5
PSII associated light-harvesting complex II catabolic process	Biological Process	4	0.501882	TRINITY_DN15612_c1_g1_i2, TRINITY_DN16635_c2_g4_i3, TRINITY_DN16551_c2_g1_i1, TRINITY_DN17944_c4_g1_i9
positive regulation of catalytic activity	Biological Process	4	0.501882	TRINITY_DN17526_c1_g7_i2, TRINITY_DN17728_c1_g4_i2, TRINITY_DN16591_c3_g1_i1, TRINITY_DN15732_c1_g1_i1
methylation	Biological Process	4	0.501882	TRINITY_DN17630_c2_g1_i10, TRINITY_DN17053_c4_g1_i1, TRINITY_DN17053_c4_g1_i3, TRINITY_DN17053_c4_g1_i4
regulation of stomatal movement	Biological Process	4	0.501882	TRINITY_DN17355_c0_g1_i8, TRINITY_DN15474_c0_g2_i4, TRINITY_DN16502_c0_g5_i2, TRINITY_DN17355_c0_g1_i6
transmembrane receptor protein tyrosine kinase signaling pathway	Biological Process	3	0.376412	TRINITY_DN16923_c1_g2_i10, TRINITY_DN16345_c3_g8_i1, TRINITY_DN17737_c0_g1_i4
red, far-red light phototransduction	Biological Process	3	0.376412	TRINITY_DN17355_c0_g1_i8, TRINITY_DN15474_c0_g2_i4, TRINITY_DN17355_c0_g1_i6
chlorophyll catabolic process	Biological Process	3	0.376412	TRINITY_DN17166_c0_g6_i3, TRINITY_DN17605_c3_g2_i4, TRINITY_DN17944_c4_g1_i9
ATP synthesis coupled proton transport	Biological Process	3	0.376412	TRINITY_DN17215_c3_g3_i1, TRINITY_DN16860_c0_g1_i2, TRINITY_DN16519_c1_g4_i1
iron ion homeostasis	Biological Process	3	0.376412	TRINITY_DN17678_c0_g3_i2, TRINITY_DN18023_c3_g1_i9, TRINITY_DN15474_c0_g2_i4
negative regulation of leaf senescence	Biological Process	3	0.376412	TRINITY_DN17304_c1_g2_i24, TRINITY_DN17304_c1_g2_i17, TRINITY_DN14222_c0_g1_i2
photosynthesis, light reaction	Biological Process	3	0.376412	TRINITY_DN17595_c0_g12_i1, TRINITY_DN18108_c0_g2_i1, TRINITY_DN18108_c0_g2_i6
pentose-phosphate shunt	Biological Process	3	0.376412	TRINITY_DN17005_c1_g4_i1, TRINITY_DN16967_c1_g4_i3, TRINITY_DN16967_c1_g4_i6
auxin-activated signaling pathway	Biological Process	3	0.376412	TRINITY_DN16991_c4_g1_i1, TRINITY_DN17593_c3_g2_i17, TRINITY_DN11527_c0_g1_i1
unsaturated fatty acid biosynthetic process	Biological Process	3	0.376412	TRINITY_DN17641_c2_g2_i7, TRINITY_DN15352_c0_g2_i1, TRINITY_DN16566_c3_g2_i2
lipid metabolic process	Biological Process	3	0.376412	TRINITY_DN8749_c0_g1_i1, TRINITY_DN16580_c3_g8_i2, TRINITY_DN16580_c3_g8_i3
translation	Biological Process	3	0.376412	TRINITY_DN17380_c2_g5_i1, TRINITY_DN16995_c5_g4_i2, TRINITY_DN16995_c5_g4_i1
cellular phosphate ion homeostasis	Biological Process	3	0.376412	TRINITY_DN16287_c5_g5_i2, TRINITY_DN16287_c5_g5_i3, TRINITY_DN16287_c5_g5_i4
cytochrome b6f complex assembly	Biological Process	3	0.376412	TRINITY_DN15337_c0_g1_i3, TRINITY_DN12909_c0_g1_i2, TRINITY_DN16332_c3_g4_i1
response to osmotic stress	Biological Process	3	0.376412	TRINITY_DN17494_c1_g3_i1, TRINITY_DN17947_c0_g3_i1, TRINITY_DN21167_c0_g1_i1
cellular heat acclimation	Biological Process	3	0.376412	TRINITY_DN16922_c2_g1_i5, TRINITY_DN16922_c1_g2_i1, TRINITY_DN17160_c2_g1_i1
photosystem stoichiometry adjustment	Biological Process	3	0.376412	TRINITY_DN16036_c1_g1_i10, TRINITY_DN16307_c1_g3_i2, TRINITY_DN16307_c1_g5_i8
response to light intensity	Biological Process	3	0.376412	TRINITY_DN17633_c1_g2_i1, TRINITY_DN17459_c1_g11_i1, TRINITY_DN17459_c1_g10_i1
mitochondrial transport	Biological Process	3	0.376412	TRINITY_DN18504_c0_g6_i2, TRINITY_DN18504_c0_g6_i1, TRINITY_DN18504_c0_g3_i3
regulation of anthocyanin biosynthetic process	Biological Process	3	0.376412	TRINITY_DN15099_c0_g3_i2, TRINITY_DN15099_c0_g1_i1, TRINITY_DN15099_c0_g3_i3
secondary shoot formation	Biological Process	3	0.376412	TRINITY_DN17353_c3_g6_i2, TRINITY_DN16077_c0_g1_i1, TRINITY_DN16435_c3_g9_i1
regulation of tocopherol cyclase activity	Biological Process	3	0.376412	TRINITY_DN18275_c2_g6_i5, TRINITY_DN16851_c1_g2_i3, TRINITY_DN14320_c0_g1_i1
L-serine metabolic process	Biological Process	3	0.376412	TRINITY_DN15106_c0_g1_i6, TRINITY_DN16830_c2_g3_i1, TRINITY_DN16830_c2_g4_i2
response to zinc ion	Biological Process	3	0.376412	TRINITY_DN16580_c3_g8_i2, TRINITY_DN16580_c3_g8_i3, TRINITY_DN21167_c0_g1_i1
pyrimidine nucleobase metabolic process	Biological Process	3	0.376412	TRINITY_DN18182_c3_g2_i6, TRINITY_DN18182_c3_g2_i14, TRINITY_DN18182_c3_g2_i22
response to temperature stimulus	Biological Process	3	0.376412	TRINITY_DN17365_c2_g1_i1, TRINITY_DN17274_c1_g3_i2, TRINITY_DN18335_c0_g5_i4
oxaloacetate transport	Biological Process	3	0.376412	TRINITY_DN17302_c3_g2_i2, TRINITY_DN17099_c1_g2_i2, TRINITY_DN17099_c1_g2_i1
secondary metabolite biosynthetic process	Biological Process	3	0.376412	TRINITY_DN17232_c1_g1_i1, TRINITY_DN16732_c2_g1_i4, TRINITY_DN15389_c0_g2_i1
response to salicylic acid	Biological Process	3	0.376412	TRINITY_DN9406_c0_g1_i3, TRINITY_DN17207_c3_g1_i4, TRINITY_DN14222_c0_g1_i2
cellular response to water deprivation	Biological Process	3	0.376412	TRINITY_DN18272_c1_g4_i1, TRINITY_DN18272_c1_g8_i3, TRINITY_DN17541_c4_g1_i3
aromatic amino acid family biosynthetic process	Biological Process	3	0.376412	TRINITY_DN16533_c2_g3_i1, TRINITY_DN16605_c0_g2_i1, TRINITY_DN16533_c2_g1_i3
leaf senescence	Biological Process	3	0.376412	TRINITY_DN17678_c0_g3_i2, TRINITY_DN17390_c4_g2_i3, TRINITY_DN17561_c5_g3_i5
fatty acid metabolic process	Biological Process	3	0.376412	TRINITY_DN15619_c0_g2_i3, TRINITY_DN15619_c0_g2_i2, TRINITY_DN17274_c1_g3_i2
chorismate biosynthetic process	Biological Process	3	0.376412	TRINITY_DN16533_c2_g3_i1, TRINITY_DN16605_c0_g2_i1, TRINITY_DN16533_c2_g1_i3
malate transmembrane transport	Biological Process	3	0.376412	TRINITY_DN17302_c3_g2_i2, TRINITY_DN17099_c1_g2_i2, TRINITY_DN17099_c1_g2_i1
NADH dehydrogenase complex (plastoquinone) assembly	Biological Process	3	0.376412	TRINITY_DN17237_c2_g6_i3, TRINITY_DN16990_c0_g12_i2, TRINITY_DN14696_c0_g2_i2
cellulose catabolic process	Biological Process	3	0.376412	TRINITY_DN17151_c0_g1_i3, TRINITY_DN17151_c0_g14_i1, TRINITY_DN16571_c3_g1_i8
pyrimidine nucleoside salvage	Biological Process	3	0.376412	TRINITY_DN18182_c3_g2_i6, TRINITY_DN18182_c3_g2_i14, TRINITY_DN18182_c3_g2_i22
pollen germination	Biological Process	3	0.376412	TRINITY_DN18446_c4_g5_i2, TRINITY_DN16945_c0_g1_i21, TRINITY_DN16717_c0_g1_i3
protein repair	Biological Process	3	0.376412	TRINITY_DN9153_c0_g2_i1, TRINITY_DN15490_c0_g1_i2, TRINITY_DN16004_c0_g1_i2
organic substance metabolic process	Biological Process	3	0.376412	TRINITY_DN18459_c0_g1_i12, TRINITY_DN18459_c0_g1_i20, TRINITY_DN16592_c3_g5_i1
induced systemic resistance	Biological Process	3	0.376412	TRINITY_DN17436_c2_g8_i1, TRINITY_DN17328_c0_g3_i2, TRINITY_DN17328_c0_g3_i3
ornithine transport	Biological Process	3	0.376412	TRINITY_DN18504_c0_g6_i2, TRINITY_DN18504_c0_g6_i1, TRINITY_DN18504_c0_g3_i3
L-glutamate transport	Biological Process	3	0.376412	TRINITY_DN17302_c3_g2_i2, TRINITY_DN17099_c1_g2_i2, TRINITY_DN17099_c1_g2_i1
cellular metabolic process	Biological Process	3	0.376412	TRINITY_DN17105_c1_g3_i1, TRINITY_DN16900_c1_g3_i5, TRINITY_DN16592_c3_g5_i1
response to ozone	Biological Process	3	0.376412	TRINITY_DN16883_c3_g1_i1, TRINITY_DN12107_c0_g1_i2, TRINITY_DN17325_c1_g2_i4
DNA repair	Biological Process	3	0.376412	TRINITY_DN15453_c0_g2_i4, TRINITY_DN17355_c0_g1_i8, TRINITY_DN17355_c0_g1_i6
response to other organism	Biological Process	3	0.376412	TRINITY_DN16775_c0_g1_i2, TRINITY_DN17674_c3_g6_i5, TRINITY_DN17926_c2_g1_i1
response to UV	Biological Process	3	0.376412	TRINITY_DN15876_c0_g1_i3, TRINITY_DN15453_c0_g2_i4, TRINITY_DN15389_c0_g2_i1
carbon utilization	Biological Process	3	0.376412	TRINITY_DN16656_c4_g1_i5, TRINITY_DN17384_c4_g7_i2, TRINITY_DN17647_c0_g4_i4
polar nucleus fusion	Biological Process	3	0.376412	TRINITY_DN17027_c2_g5_i3, TRINITY_DN16569_c2_g7_i2, TRINITY_DN17499_c1_g1_i3
toxin catabolic process	Biological Process	3	0.376412	TRINITY_DN16852_c0_g1_i2, TRINITY_DN17800_c2_g8_i1, TRINITY_DN17800_c2_g8_i2
iron-sulfur cluster assembly	Biological Process	3	0.376412	TRINITY_DN16220_c2_g3_i2, TRINITY_DN16517_c3_g1_i3, TRINITY_DN12788_c0_g1_i2
mRNA splicing, via spliceosome	Biological Process	3	0.376412	TRINITY_DN17398_c2_g3_i8, TRINITY_DN17820_c1_g1_i15, TRINITY_DN13637_c0_g1_i6
cinnamic acid biosynthetic process	Biological Process	3	0.376412	TRINITY_DN18018_c1_g1_i1, TRINITY_DN18018_c1_g1_i2, TRINITY_DN18018_c1_g1_i6
malate metabolic process	Biological Process	3	0.376412	TRINITY_DN17893_c4_g2_i1, TRINITY_DN16260_c3_g1_i4, TRINITY_DN16260_c3_g1_i1
positive regulation of transcription from RNA polymerase II promoter	Biological Process	2	0.250941	TRINITY_DN15534_c0_g2_i3, TRINITY_DN11108_c0_g1_i2
translational elongation	Biological Process	2	0.250941	TRINITY_DN18019_c1_g2_i2, TRINITY_DN18019_c1_g2_i3
protein dephosphorylation	Biological Process	2	0.250941	TRINITY_DN17240_c0_g1_i7, TRINITY_DN16393_c0_g2_i2
entrainment of circadian clock	Biological Process	2	0.250941	TRINITY_DN17355_c0_g1_i8, TRINITY_DN17355_c0_g1_i6
aspartate transport	Biological Process	2	0.250941	TRINITY_DN16848_c0_g2_i1, TRINITY_DN12586_c0_g1_i7
glycogen biosynthetic process	Biological Process	2	0.250941	TRINITY_DN16066_c0_g1_i6, TRINITY_DN17597_c0_g3_i5
tetrahydrofolate interconversion	Biological Process	2	0.250941	TRINITY_DN16830_c2_g3_i1, TRINITY_DN16830_c2_g4_i2
cellular response to light intensity	Biological Process	2	0.250941	TRINITY_DN17045_c3_g2_i2, TRINITY_DN17248_c6_g9_i1
syncytium formation	Biological Process	2	0.250941	TRINITY_DN16502_c0_g8_i1, TRINITY_DN16502_c0_g5_i2
regulation of gene expression, epigenetic	Biological Process	2	0.250941	TRINITY_DN17062_c1_g1_i3, TRINITY_DN17062_c1_g1_i5
ribosome disassembly	Biological Process	2	0.250941	TRINITY_DN18019_c1_g2_i2, TRINITY_DN18019_c1_g2_i3
cellular iron ion homeostasis	Biological Process	2	0.250941	TRINITY_DN16220_c2_g3_i2, TRINITY_DN16690_c5_g1_i2
glucosinolate transport	Biological Process	2	0.250941	TRINITY_DN15887_c0_g1_i2, TRINITY_DN13497_c0_g1_i4
sulfolipid biosynthetic process	Biological Process	2	0.250941	TRINITY_DN16334_c5_g1_i5, TRINITY_DN18078_c1_g6_i6
phloem glucosinolate loading	Biological Process	2	0.250941	TRINITY_DN15887_c0_g1_i2, TRINITY_DN13497_c0_g1_i4
RNA splicing	Biological Process	2	0.250941	TRINITY_DN16945_c0_g1_i21, TRINITY_DN10246_c0_g1_i1
phosphate-containing compound metabolic process	Biological Process	2	0.250941	TRINITY_DN17479_c0_g5_i2, TRINITY_DN17290_c2_g2_i1
small GTPase mediated signal transduction	Biological Process	2	0.250941	TRINITY_DN17880_c1_g2_i12, TRINITY_DN17593_c3_g2_i17
lipid storage	Biological Process	2	0.250941	TRINITY_DN15793_c0_g1_i3, TRINITY_DN17290_c2_g2_i1
glycine metabolic process	Biological Process	2	0.250941	TRINITY_DN16830_c2_g3_i1, TRINITY_DN16830_c2_g4_i2
photoinhibition	Biological Process	2	0.250941	TRINITY_DN15612_c1_g1_i2, TRINITY_DN16635_c2_g4_i3
positive regulation of proteasomal ubiquitin-dependent protein catabolic process	Biological Process	2	0.250941	TRINITY_DN17355_c0_g1_i8, TRINITY_DN17355_c0_g1_i6
primary root development	Biological Process	2	0.250941	TRINITY_DN17561_c4_g1_i4, TRINITY_DN11883_c0_g1_i1
protein glutathionylation	Biological Process	2	0.250941	TRINITY_DN17917_c6_g3_i6, TRINITY_DN18410_c0_g3_i1
pyridoxal phosphate biosynthetic process	Biological Process	2	0.250941	TRINITY_DN17674_c3_g4_i2, TRINITY_DN16660_c4_g2_i3
glucosinolate biosynthetic process	Biological Process	2	0.250941	TRINITY_DN13418_c0_g1_i1, TRINITY_DN17214_c1_g1_i2
peptidyl-serine phosphorylation	Biological Process	2	0.250941	TRINITY_DN11913_c0_g1_i1, TRINITY_DN11913_c0_g1_i2
terpenoid biosynthetic process	Biological Process	2	0.250941	TRINITY_DN16285_c3_g8_i1, TRINITY_DN16890_c4_g4_i6
root hair cell development	Biological Process	2	0.250941	TRINITY_DN4947_c0_g2_i1, TRINITY_DN17491_c1_g6_i1
negative regulation of abscisic acid-activated signaling pathway	Biological Process	2	0.250941	TRINITY_DN17484_c3_g1_i1, TRINITY_DN18184_c1_g1_i7
L-methionine salvage from methylthioadenosine	Biological Process	2	0.250941	TRINITY_DN8367_c0_g1_i3, TRINITY_DN16571_c5_g7_i2
starch catabolic process	Biological Process	2	0.250941	TRINITY_DN17422_c1_g1_i2, TRINITY_DN16393_c0_g2_i2
organic cation transport	Biological Process	2	0.250941	TRINITY_DN18376_c1_g7_i1, TRINITY_DN16773_c0_g1_i5
regulation of peroxisome size	Biological Process	2	0.250941	TRINITY_DN16436_c2_g2_i1, TRINITY_DN5897_c0_g1_i1
camalexin biosynthetic process	Biological Process	2	0.250941	TRINITY_DN16922_c2_g1_i5, TRINITY_DN16922_c1_g2_i1
pectin biosynthetic process	Biological Process	2	0.250941	TRINITY_DN17911_c0_g2_i1, TRINITY_DN17911_c0_g2_i3
photoperiodism, flowering	Biological Process	2	0.250941	TRINITY_DN17355_c0_g1_i8, TRINITY_DN17355_c0_g1_i6
tryptophan transport	Biological Process	2	0.250941	TRINITY_DN16848_c0_g2_i1, TRINITY_DN12586_c0_g1_i7
proton transport	Biological Process	2	0.250941	TRINITY_DN17663_c0_g7_i1, TRINITY_DN17814_c3_g2_i8
fructose metabolic process	Biological Process	2	0.250941	TRINITY_DN17682_c0_g2_i5, TRINITY_DN14944_c0_g1_i4
lipoate biosynthetic process	Biological Process	2	0.250941	TRINITY_DN16333_c0_g1_i1, TRINITY_DN14243_c0_g1_i2
thiamine biosynthetic process	Biological Process	2	0.250941	TRINITY_DN16646_c0_g2_i2, TRINITY_DN16919_c2_g7_i2
protein transport	Biological Process	2	0.250941	TRINITY_DN20368_c0_g1_i1, TRINITY_DN16512_c0_g1_i1
cellular ion homeostasis	Biological Process	2	0.250941	TRINITY_DN11863_c0_g1_i1, TRINITY_DN17947_c0_g3_i1
lateral root development	Biological Process	2	0.250941	TRINITY_DN18005_c0_g1_i2, TRINITY_DN18005_c0_g1_i3
regulation of intracellular pH	Biological Process	2	0.250941	TRINITY_DN17246_c3_g1_i1, TRINITY_DN17246_c3_g1_i2
positive regulation of flower development	Biological Process	2	0.250941	TRINITY_DN17390_c4_g2_i3, TRINITY_DN17765_c0_g8_i1
actin filament-based movement	Biological Process	2	0.250941	TRINITY_DN16619_c1_g1_i1, TRINITY_DN18387_c2_g2_i6
carbon fixation	Biological Process	2	0.250941	TRINITY_DN15996_c0_g4_i2, TRINITY_DN15996_c0_g4_i1
lignin biosynthetic process	Biological Process	2	0.250941	TRINITY_DN16580_c3_g8_i2, TRINITY_DN16580_c3_g8_i3
plant-type hypersensitive response	Biological Process	2	0.250941	TRINITY_DN16344_c1_g1_i4, TRINITY_DN18335_c0_g5_i4
floral organ development	Biological Process	2	0.250941	TRINITY_DN17027_c2_g4_i3, TRINITY_DN17232_c1_g1_i1
nitrogen utilization	Biological Process	2	0.250941	TRINITY_DN18376_c1_g7_i1, TRINITY_DN16773_c0_g1_i5
protein lipoylation	Biological Process	2	0.250941	TRINITY_DN16333_c0_g1_i1, TRINITY_DN14243_c0_g1_i2
biosynthetic process	Biological Process	2	0.250941	TRINITY_DN15876_c0_g1_i3, TRINITY_DN15950_c1_g2_i1
vitamin E biosynthetic process	Biological Process	2	0.250941	TRINITY_DN17630_c2_g1_i10, TRINITY_DN17274_c1_g3_i2
anthocyanin-containing compound metabolic process	Biological Process	2	0.250941	TRINITY_DN17355_c0_g1_i8, TRINITY_DN17355_c0_g1_i6
ATP synthesis coupled electron transport	Biological Process	2	0.250941	TRINITY_DN18108_c0_g2_i1, TRINITY_DN18108_c0_g2_i6
protein autoubiquitination	Biological Process	2	0.250941	TRINITY_DN18072_c1_g3_i3, TRINITY_DN17551_c2_g5_i2
skotomorphogenesis	Biological Process	2	0.250941	TRINITY_DN17355_c0_g1_i8, TRINITY_DN17355_c0_g1_i6
isoprenoid biosynthetic process	Biological Process	2	0.250941	TRINITY_DN17019_c2_g8_i1, TRINITY_DN16557_c2_g9_i1
protein secretion	Biological Process	2	0.250941	TRINITY_DN21252_c0_g1_i1, TRINITY_DN16234_c0_g3_i4
protein tetramerization	Biological Process	2	0.250941	TRINITY_DN15996_c0_g4_i2, TRINITY_DN15996_c0_g4_i1
cellulose biosynthetic process	Biological Process	2	0.250941	TRINITY_DN16923_c1_g2_i10, TRINITY_DN18237_c0_g2_i6
regulation of defense response	Biological Process	2	0.250941	TRINITY_DN9406_c0_g1_i3, TRINITY_DN17274_c1_g3_i2
galactolipid metabolic process	Biological Process	2	0.250941	TRINITY_DN17674_c3_g6_i5, TRINITY_DN17926_c2_g1_i1
sterol biosynthetic process	Biological Process	2	0.250941	TRINITY_DN17960_c0_g2_i1, TRINITY_DN17956_c0_g1_i1
positive regulation of autophagy	Biological Process	2	0.250941	TRINITY_DN16922_c2_g1_i5, TRINITY_DN16922_c1_g2_i1
borate transport	Biological Process	2	0.250941	TRINITY_DN16890_c4_g7_i1, TRINITY_DN16514_c1_g1_i8
post-embryonic development	Biological Process	2	0.250941	TRINITY_DN17484_c3_g1_i1, TRINITY_DN19556_c0_g1_i1
shade avoidance	Biological Process	2	0.250941	TRINITY_DN17355_c0_g1_i8, TRINITY_DN17355_c0_g1_i6
protein processing	Biological Process	2	0.250941	TRINITY_DN16766_c1_g5_i4, TRINITY_DN18035_c2_g2_i1
gluconeogenesis	Biological Process	2	0.250941	TRINITY_DN17801_c0_g4_i5, TRINITY_DN14944_c0_g1_i4
potassium ion transport	Biological Process	2	0.250941	TRINITY_DN16972_c2_g1_i1, TRINITY_DN17814_c3_g2_i8
cellular response to redox state	Biological Process	2	0.250941	TRINITY_DN16307_c1_g3_i2, TRINITY_DN16307_c1_g5_i8
strigolactone biosynthetic process	Biological Process	2	0.250941	TRINITY_DN17353_c3_g6_i2, TRINITY_DN16077_c0_g1_i1
primary metabolic process	Biological Process	2	0.250941	TRINITY_DN16386_c2_g1_i3, TRINITY_DN18233_c5_g1_i1
ammonium transmembrane transport	Biological Process	2	0.250941	TRINITY_DN18376_c1_g7_i1, TRINITY_DN16773_c0_g1_i5
cellular response to oxygen-containing compound	Biological Process	2	0.250941	TRINITY_DN9406_c0_g1_i3, TRINITY_DN17847_c1_g3_i3
response to hydrogen peroxide	Biological Process	2	0.250941	TRINITY_DN16580_c3_g8_i2, TRINITY_DN16580_c3_g8_i3
oxylipin biosynthetic process	Biological Process	2	0.250941	TRINITY_DN15415_c0_g2_i1, TRINITY_DN17601_c0_g3_i7
mRNA processing	Biological Process	2	0.250941	TRINITY_DN18080_c0_g11_i1, TRINITY_DN16945_c0_g1_i21
plant-type cell wall loosening	Biological Process	2	0.250941	TRINITY_DN16502_c0_g8_i1, TRINITY_DN16502_c0_g5_i2
peroxisome fission	Biological Process	2	0.250941	TRINITY_DN5897_c0_g1_i1, TRINITY_DN17074_c1_g3_i5
reactive oxygen species metabolic process	Biological Process	2	0.250941	TRINITY_DN17678_c0_g3_i2, TRINITY_DN15612_c1_g1_i2
cellular response to boron-containing substance levels	Biological Process	2	0.250941	TRINITY_DN16890_c4_g7_i1, TRINITY_DN16514_c1_g1_i8
regulation of meristem growth	Biological Process	2	0.250941	TRINITY_DN17232_c1_g1_i1, TRINITY_DN15474_c0_g2_i4
isopentenyl diphosphate biosynthetic process, methylerythritol 4-phosphate pathway	Biological Process	2	0.250941	TRINITY_DN16285_c3_g8_i1, TRINITY_DN16754_c4_g2_i3
translational initiation	Biological Process	2	0.250941	TRINITY_DN17977_c0_g3_i4, TRINITY_DN15882_c0_g1_i8
gravitropism	Biological Process	2	0.250941	TRINITY_DN16836_c1_g10_i1, TRINITY_DN16902_c0_g2_i1
regulation of membrane potential	Biological Process	2	0.250941	TRINITY_DN17644_c0_g1_i6, TRINITY_DN16344_c1_g1_i4
cellular response to organic substance	Biological Process	2	0.250941	TRINITY_DN9406_c0_g1_i3, TRINITY_DN17847_c1_g3_i3
chloroplast-nucleus signaling pathway	Biological Process	2	0.250941	TRINITY_DN16323_c5_g2_i8, TRINITY_DN15474_c0_g2_i4
cellular response to acid chemical	Biological Process	2	0.250941	TRINITY_DN9406_c0_g1_i3, TRINITY_DN17847_c1_g3_i3
fructose 6-phosphate metabolic process	Biological Process	2	0.250941	TRINITY_DN17682_c0_g2_i5, TRINITY_DN14944_c0_g1_i4
anion transport	Biological Process	2	0.250941	TRINITY_DN16946_c0_g1_i1, TRINITY_DN17949_c2_g8_i5
photomorphogenesis	Biological Process	2	0.250941	TRINITY_DN17355_c0_g1_i8, TRINITY_DN17355_c0_g1_i6
leaf morphogenesis	Biological Process	2	0.250941	TRINITY_DN16400_c3_g2_i7, TRINITY_DN16692_c1_g1_i10
monosaccharide metabolic process	Biological Process	2	0.250941	TRINITY_DN18272_c1_g4_i1, TRINITY_DN18272_c1_g8_i3
nuclear-transcribed mRNA poly(A) tail shortening	Biological Process	2	0.250941	TRINITY_DN18442_c2_g4_i1, TRINITY_DN16987_c0_g3_i1
single-organism cellular process	Biological Process	2	0.250941	TRINITY_DN17591_c4_g1_i1, TRINITY_DN19556_c0_g1_i1
regulation of translation	Biological Process	2	0.250941	TRINITY_DN16945_c0_g1_i21, TRINITY_DN15882_c0_g1_i8
glycerol metabolic process	Biological Process	2	0.250941	TRINITY_DN16287_c5_g5_i2, TRINITY_DN16287_c5_g5_i3
adenine salvage	Biological Process	2	0.250941	TRINITY_DN17431_c0_g1_i1, TRINITY_DN17431_c1_g1_i4
pollen tube growth	Biological Process	2	0.250941	TRINITY_DN17575_c3_g4_i1, TRINITY_DN18387_c2_g2_i6
phospholipid metabolic process	Biological Process	2	0.250941	TRINITY_DN17674_c3_g6_i5, TRINITY_DN17926_c2_g1_i1
positive regulation of cellular response to phosphate starvation	Biological Process	2	0.250941	TRINITY_DN13619_c0_g1_i2, TRINITY_DN17997_c0_g4_i2
cotyledon development	Biological Process	2	0.250941	TRINITY_DN16960_c1_g1_i1, TRINITY_DN16836_c1_g10_i1
malate transport	Biological Process	2	0.250941	TRINITY_DN17246_c3_g1_i1, TRINITY_DN17246_c3_g1_i2
AMP salvage	Biological Process	2	0.250941	TRINITY_DN17431_c0_g1_i1, TRINITY_DN17431_c1_g1_i4
glycerophospholipid catabolic process	Biological Process	2	0.250941	TRINITY_DN16287_c5_g5_i2, TRINITY_DN16287_c5_g5_i3
chloroplast thylakoid membrane	Cellular Component	117	14.6801	TRINITY_DN17595_c0_g12_i1, TRINITY_DN16197_c2_g1_i2, TRINITY_DN18088_c4_g1_i3, TRINITY_DN15536_c0_g1_i2, TRINITY_DN13793_c0_g1_i2, TRINITY_DN17459_c1_g10_i1, TRINITY_DN16234_c0_g3_i4, TRINITY_DN17729_c2_g2_i4, TRINITY_DN16990_c0_g12_i2, TRINITY_DN17101_c1_g7_i4, TRINITY_DN16988_c0_g2_i1, TRINITY_DN21252_c0_g1_i1, TRINITY_DN17633_c1_g2_i1, TRINITY_DN16965_c2_g3_i2, TRINITY_DN16323_c5_g4_i4, TRINIT…
integral component of membrane	Cellular Component	109	13.6763	TRINITY_DN17595_c0_g12_i1, TRINITY_DN17388_c4_g1_i1, TRINITY_DN18497_c2_g1_i2, TRINITY_DN17630_c2_g1_i10, TRINITY_DN16592_c3_g4_i2, TRINITY_DN16197_c2_g1_i2, TRINITY_DN16180_c4_g1_i4, TRINITY_DN17391_c4_g1_i2, TRINITY_DN13793_c0_g1_i2, TRINITY_DN16234_c0_g3_i4, TRINITY_DN15502_c0_g1_i1, TRINITY_DN17729_c2_g2_i4, TRINITY_DN17562_c1_g5_i2, TRINITY_DN17814_c3_g2_i8, TRINITY_DN17101_c1_g7_i4, TRINITY…
nucleus	Cellular Component	107	13.4253	TRINITY_DN16484_c3_g1_i2, TRINITY_DN15099_c0_g3_i2, TRINITY_DN16467_c2_g8_i1, TRINITY_DN17682_c0_g2_i5, TRINITY_DN17429_c2_g2_i1, TRINITY_DN15099_c0_g3_i3, TRINITY_DN15996_c0_g4_i2, TRINITY_DN15996_c0_g4_i1, TRINITY_DN17914_c0_g3_i9, TRINITY_DN17398_c2_g3_i8, TRINITY_DN17909_c3_g2_i3, TRINITY_DN17543_c1_g2_i2, TRINITY_DN16056_c0_g3_i1, TRINITY_DN17561_c5_g3_i5, TRINITY_DN16781_c4_g1_i2, TRINITY_D…
chloroplast	Cellular Component	98	12.2961	TRINITY_DN18069_c1_g1_i3, TRINITY_DN16180_c4_g1_i4, TRINITY_DN15996_c0_g4_i2, TRINITY_DN16307_c1_g3_i2, TRINITY_DN17808_c1_g8_i3, TRINITY_DN15996_c0_g4_i1, TRINITY_DN16285_c3_g8_i1, TRINITY_DN18523_c0_g5_i2, TRINITY_DN16872_c7_g2_i10, TRINITY_DN18019_c1_g2_i2, TRINITY_DN18019_c1_g2_i3, TRINITY_DN16042_c0_g1_i5, TRINITY_DN11667_c0_g1_i1, TRINITY_DN17451_c0_g1_i4, TRINITY_DN15453_c0_g2_i4, TRINITY_…
chloroplast stroma	Cellular Component	91	11.4178	TRINITY_DN17678_c0_g3_i2, TRINITY_DN16569_c2_g7_i2, TRINITY_DN16439_c2_g1_i1, TRINITY_DN15490_c0_g1_i2, TRINITY_DN16220_c2_g3_i2, TRINITY_DN17647_c0_g4_i4, TRINITY_DN16540_c2_g1_i1, TRINITY_DN18314_c3_g3_i2, TRINITY_DN18006_c2_g2_i1, TRINITY_DN18006_c2_g2_i3, TRINITY_DN16363_c5_g4_i1, TRINITY_DN17101_c1_g7_i4, TRINITY_DN18182_c3_g2_i22, TRINITY_DN16047_c2_g2_i4, TRINITY_DN18224_c1_g2_i1, TRINITY_…
plasma membrane	Cellular Component	80	10.0376	TRINITY_DN11913_c0_g1_i1, TRINITY_DN17388_c4_g1_i1, TRINITY_DN17015_c1_g4_i2, TRINITY_DN11913_c0_g1_i2, TRINITY_DN17682_c0_g2_i5, TRINITY_DN17429_c2_g2_i1, TRINITY_DN17484_c3_g1_i1, TRINITY_DN16738_c0_g1_i4, TRINITY_DN17526_c1_g1_i4, TRINITY_DN13986_c0_g1_i4, TRINITY_DN17526_c1_g1_i3, TRINITY_DN16180_c4_g1_i4, TRINITY_DN17526_c1_g1_i1, TRINITY_DN15536_c0_g1_i2, TRINITY_DN21167_c0_g1_i1, TRINITY_D…
cytosol	Cellular Component	63	7.90464	TRINITY_DN17487_c3_g1_i4, TRINITY_DN16445_c4_g3_i3, TRINITY_DN17431_c1_g1_i4, TRINITY_DN17682_c0_g2_i5, TRINITY_DN17429_c2_g2_i1, TRINITY_DN16569_c2_g7_i2, TRINITY_DN15996_c0_g4_i2, TRINITY_DN15536_c0_g1_i2, TRINITY_DN21167_c0_g1_i1, TRINITY_DN15996_c0_g4_i1, TRINITY_DN17641_c2_g2_i7, TRINITY_DN18369_c0_g1_i14, TRINITY_DN9292_c0_g1_i2, TRINITY_DN16363_c5_g4_i1, TRINITY_DN17674_c3_g4_i2, TRINITY_D…
chloroplast envelope	Cellular Component	59	7.40276	TRINITY_DN18272_c1_g4_i1, TRINITY_DN17429_c2_g2_i1, TRINITY_DN16439_c2_g1_i1, TRINITY_DN18088_c4_g1_i3, TRINITY_DN18314_c3_g3_i2, TRINITY_DN12107_c0_g1_i2, TRINITY_DN18182_c3_g2_i22, TRINITY_DN16776_c3_g3_i1, TRINITY_DN17633_c1_g2_i1, TRINITY_DN11828_c0_g1_i1, TRINITY_DN16534_c1_g5_i3, TRINITY_DN16363_c5_g2_i1, TRINITY_DN16323_c5_g4_i4, TRINITY_DN16690_c5_g1_i2, TRINITY_DN16518_c0_g3_i1, TRINITY_…
cytoplasm	Cellular Component	52	6.52447	TRINITY_DN11913_c0_g1_i1, TRINITY_DN18497_c2_g1_i2, TRINITY_DN16467_c2_g8_i1, TRINITY_DN11913_c0_g1_i2, TRINITY_DN16717_c0_g1_i3, TRINITY_DN16987_c0_g3_i1, TRINITY_DN16523_c1_g4_i1, TRINITY_DN16692_c1_g1_i10, TRINITY_DN16973_c2_g3_i1, TRINITY_DN18442_c2_g4_i1, TRINITY_DN18018_c1_g1_i1, TRINITY_DN17801_c0_g4_i5, TRINITY_DN18018_c1_g1_i2, TRINITY_DN16247_c2_g1_i9, TRINITY_DN18299_c0_g3_i6, TRINITY_…
mitochondrion	Cellular Component	41	5.14429	TRINITY_DN17678_c0_g3_i2, TRINITY_DN17027_c2_g5_i3, TRINITY_DN16823_c1_g5_i3, TRINITY_DN16569_c2_g7_i2, TRINITY_DN18069_c1_g1_i3, TRINITY_DN17053_c4_g1_i1, TRINITY_DN17074_c1_g3_i5, TRINITY_DN17053_c4_g1_i3, TRINITY_DN17053_c4_g1_i4, TRINITY_DN16471_c5_g2_i1, TRINITY_DN17729_c2_g2_i4, TRINITY_DN16285_c3_g6_i4, TRINITY_DN16328_c1_g1_i1, TRINITY_DN18317_c1_g1_i7, TRINITY_DN16328_c1_g1_i2, TRINITY_D…
membrane	Cellular Component	36	4.51694	TRINITY_DN16879_c3_g5_i2, TRINITY_DN18272_c1_g4_i1, TRINITY_DN16703_c0_g5_i3, TRINITY_DN18279_c0_g2_i2, TRINITY_DN17479_c0_g5_i2, TRINITY_DN16271_c0_g1_i6, TRINITY_DN18210_c1_g1_i1, TRINITY_DN17395_c1_g2_i2, TRINITY_DN16872_c7_g2_i10, TRINITY_DN13960_c0_g1_i2, TRINITY_DN17820_c1_g1_i15, TRINITY_DN16703_c0_g5_i1, TRINITY_DN16502_c0_g5_i2, TRINITY_DN17769_c0_g4_i1, TRINITY_DN15855_c0_g2_i1, TRINITY…
extracellular region	Cellular Component	31	3.88959	TRINITY_DN18459_c0_g1_i22, TRINITY_DN16494_c1_g4_i1, TRINITY_DN16297_c4_g4_i3, TRINITY_DN17133_c0_g1_i1, TRINITY_DN8749_c0_g1_i1, TRINITY_DN18210_c1_g1_i1, TRINITY_DN17917_c6_g18_i1, TRINITY_DN16370_c0_g2_i3, TRINITY_DN16830_c3_g1_i1, TRINITY_DN9292_c0_g1_i2, TRINITY_DN18446_c4_g5_i2, TRINITY_DN6861_c0_g1_i1, TRINITY_DN17880_c1_g2_i12, TRINITY_DN16502_c0_g5_i2, TRINITY_DN16739_c7_g3_i6, TRINITY_D…
plastoglobule	Cellular Component	30	3.76412	TRINITY_DN17595_c0_g12_i1, TRINITY_DN18272_c1_g4_i1, TRINITY_DN16569_c2_g5_i4, TRINITY_DN16569_c2_g5_i1, TRINITY_DN16851_c1_g2_i3, TRINITY_DN14320_c0_g1_i1, TRINITY_DN14688_c1_g1_i4, TRINITY_DN17274_c1_g3_i2, TRINITY_DN16758_c0_g1_i3, TRINITY_DN16758_c1_g3_i1, TRINITY_DN18444_c0_g8_i1, TRINITY_DN16170_c7_g3_i2, TRINITY_DN12107_c0_g1_i2, TRINITY_DN17812_c1_g1_i8, TRINITY_DN17619_c2_g2_i3, TRINITY_…
apoplast	Cellular Component	28	3.51317	TRINITY_DN18272_c1_g4_i1, TRINITY_DN16569_c2_g5_i4, TRINITY_DN16569_c2_g5_i1, TRINITY_DN15996_c0_g4_i2, TRINITY_DN15996_c0_g4_i1, TRINITY_DN18182_c3_g2_i6, TRINITY_DN16363_c5_g4_i1, TRINITY_DN18182_c3_g2_i22, TRINITY_DN16422_c5_g5_i3, TRINITY_DN11527_c0_g1_i1, TRINITY_DN16047_c2_g2_i4, TRINITY_DN18224_c1_g2_i1, TRINITY_DN17005_c1_g4_i1, TRINITY_DN16555_c0_g1_i1, TRINITY_DN16991_c4_g1_i1, TRINITY_…
plasmodesma	Cellular Component	26	3.26223	TRINITY_DN18272_c1_g4_i1, TRINITY_DN17484_c3_g1_i1, TRINITY_DN18335_c0_g5_i4, TRINITY_DN15502_c0_g1_i1, TRINITY_DN17880_c1_g2_i12, TRINITY_DN18182_c3_g2_i25, TRINITY_DN13497_c0_g1_i4, TRINITY_DN15696_c0_g1_i3, TRINITY_DN18224_c1_g2_i1, TRINITY_DN16534_c1_g5_i3, TRINITY_DN16534_c1_g5_i6, TRINITY_DN15950_c1_g2_i3, TRINITY_DN16580_c3_g8_i2, TRINITY_DN17436_c2_g8_i1, TRINITY_DN16595_c1_g9_i2, TRINITY…
chloroplast thylakoid lumen	Cellular Component	24	3.01129	TRINITY_DN18138_c2_g4_i3, TRINITY_DN17612_c3_g6_i3, TRINITY_DN15688_c0_g2_i2, TRINITY_DN16882_c5_g4_i4, TRINITY_DN18376_c1_g6_i2, TRINITY_DN16555_c0_g1_i1, TRINITY_DN10496_c0_g1_i1, TRINITY_DN16850_c4_g4_i4, TRINITY_DN16494_c1_g4_i1, TRINITY_DN16583_c3_g2_i2, TRINITY_DN17296_c1_g1_i3, TRINITY_DN16323_c5_g4_i4, TRINITY_DN16902_c2_g1_i11, TRINITY_DN16684_c4_g1_i3, TRINITY_DN17296_c1_g1_i7, TRINITY_…
vacuole	Cellular Component	24	3.01129	TRINITY_DN18272_c1_g4_i1, TRINITY_DN17733_c3_g5_i5, TRINITY_DN16810_c0_g1_i14, TRINITY_DN16297_c4_g4_i3, TRINITY_DN16534_c1_g5_i3, TRINITY_DN16810_c0_g1_i13, TRINITY_DN16534_c1_g5_i6, TRINITY_DN18122_c0_g4_i1, TRINITY_DN15536_c0_g1_i2, TRINITY_DN16595_c1_g9_i2, TRINITY_DN16810_c0_g1_i8, TRINITY_DN16810_c0_g1_i5, TRINITY_DN16534_c1_g1_i3, TRINITY_DN16810_c0_g2_i7, TRINITY_DN16810_c0_g1_i6, TRINITY…
peroxisome	Cellular Component	21	2.63488	TRINITY_DN16047_c2_g2_i4, TRINITY_DN18224_c1_g2_i1, TRINITY_DN18272_c1_g4_i1, TRINITY_DN17642_c0_g1_i10, TRINITY_DN18224_c1_g1_i2, TRINITY_DN17325_c1_g2_i4, TRINITY_DN17642_c0_g1_i13, TRINITY_DN17074_c1_g3_i5, TRINITY_DN15950_c1_g2_i1, TRINITY_DN17541_c4_g1_i3, TRINITY_DN17642_c0_g1_i5, TRINITY_DN17642_c0_g1_i1, TRINITY_DN16974_c2_g1_i2, TRINITY_DN17956_c0_g1_i1, TRINITY_DN18224_c1_g1_i5, TRINITY…
chloroplast thylakoid	Cellular Component	20	2.50941	TRINITY_DN17005_c1_g4_i1, TRINITY_DN16569_c2_g5_i4, TRINITY_DN17750_c3_g2_i6, TRINITY_DN17302_c3_g2_i2, TRINITY_DN16569_c2_g5_i1, TRINITY_DN17728_c1_g4_i2, TRINITY_DN17601_c0_g3_i7, TRINITY_DN16723_c0_g1_i2, TRINITY_DN17274_c1_g3_i2, TRINITY_DN12712_c0_g1_i3, TRINITY_DN16705_c0_g1_i5, TRINITY_DN17526_c1_g7_i2, TRINITY_DN12712_c0_g1_i5, TRINITY_DN16533_c2_g1_i3, TRINITY_DN17099_c1_g2_i2, TRINITY_D…
integral component of plasma membrane	Cellular Component	17	2.133	TRINITY_DN18376_c1_g7_i1, TRINITY_DN1522_c0_g1_i1, TRINITY_DN16534_c1_g5_i3, TRINITY_DN16534_c1_g5_i6, TRINITY_DN17395_c1_g4_i3, TRINITY_DN16773_c0_g1_i5, TRINITY_DN16344_c1_g1_i4, TRINITY_DN16595_c1_g9_i2, TRINITY_DN16890_c4_g7_i1, TRINITY_DN16349_c3_g3_i3, TRINITY_DN16534_c1_g1_i3, TRINITY_DN16534_c1_g1_i4, TRINITY_DN16534_c1_g1_i1, TRINITY_DN17056_c1_g1_i5, TRINITY_DN16514_c1_g1_i8, TRINITY_DN…
chloroplast inner membrane	Cellular Component	17	2.133	TRINITY_DN16267_c0_g1_i3, TRINITY_DN17388_c4_g1_i1, TRINITY_DN17630_c2_g1_i10, TRINITY_DN17302_c3_g2_i2, TRINITY_DN17395_c1_g4_i3, TRINITY_DN16868_c2_g4_i2, TRINITY_DN15536_c0_g1_i2, TRINITY_DN16797_c3_g7_i3, TRINITY_DN17274_c1_g3_i2, TRINITY_DN20368_c0_g1_i1, TRINITY_DN17814_c3_g2_i8, TRINITY_DN18522_c1_g1_i19, TRINITY_DN17099_c1_g2_i2, TRINITY_DN16512_c0_g1_i1, TRINITY_DN17099_c1_g2_i1, TRINITY…
endoplasmic reticulum	Cellular Component	14	1.75659	TRINITY_DN13986_c0_g1_i4, TRINITY_DN18237_c0_g2_i6, TRINITY_DN16580_c3_g8_i2, TRINITY_DN17436_c2_g8_i1, TRINITY_DN16580_c3_g8_i3, TRINITY_DN15619_c0_g2_i3, TRINITY_DN15619_c0_g2_i2, TRINITY_DN17232_c1_g1_i1, TRINITY_DN13619_c0_g1_i2, TRINITY_DN18285_c1_g4_i1, TRINITY_DN5246_c0_g1_i1, TRINITY_DN17328_c0_g3_i2, TRINITY_DN17997_c0_g4_i2, TRINITY_DN17328_c0_g3_i3
chloroplast membrane	Cellular Component	13	1.63112	TRINITY_DN17595_c0_g12_i1, TRINITY_DN15352_c0_g2_i1, TRINITY_DN17494_c1_g3_i1, TRINITY_DN17391_c4_g5_i2, TRINITY_DN16566_c3_g2_i2, TRINITY_DN16363_c5_g4_i2, TRINITY_DN16363_c5_g4_i3, TRINITY_DN16982_c0_g1_i5, TRINITY_DN17531_c0_g1_i6, TRINITY_DN16621_c2_g6_i1, TRINITY_DN16684_c6_g2_i6, TRINITY_DN16189_c1_g1_i2, TRINITY_DN16363_c5_g4_i1
stromule	Cellular Component	12	1.50565	TRINITY_DN18272_c1_g4_i1, TRINITY_DN17166_c0_g6_i3, TRINITY_DN18182_c3_g2_i6, TRINITY_DN16363_c5_g4_i1, TRINITY_DN18182_c3_g2_i14, TRINITY_DN16363_c5_g4_i2, TRINITY_DN17820_c1_g6_i1, TRINITY_DN16363_c5_g4_i3, TRINITY_DN18182_c3_g2_i22, TRINITY_DN18272_c1_g8_i3, TRINITY_DN16867_c2_g10_i5, TRINITY_DN18363_c2_g3_i4
NAD(P)H dehydrogenase complex (plastoquinone)	Cellular Component	12	1.50565	TRINITY_DN4172_c0_g1_i1, TRINITY_DN16866_c5_g2_i4, TRINITY_DN15225_c0_g1_i1, TRINITY_DN15021_c0_g1_i3, TRINITY_DN16966_c2_g14_i1, TRINITY_DN16790_c3_g1_i1, TRINITY_DN17237_c2_g6_i3, TRINITY_DN16990_c0_g12_i2, TRINITY_DN15112_c0_g1_i2, TRINITY_DN14696_c0_g2_i2, TRINITY_DN7449_c0_g1_i1, TRINITY_DN15021_c0_g1_i5
photosystem II oxygen evolving complex	Cellular Component	12	1.50565	TRINITY_DN18138_c2_g4_i3, TRINITY_DN16555_c0_g1_i1, TRINITY_DN14142_c0_g1_i3, TRINITY_DN10496_c0_g1_i1, TRINITY_DN16850_c4_g4_i4, TRINITY_DN18220_c1_g1_i3, TRINITY_DN16583_c3_g2_i2, TRINITY_DN16902_c2_g1_i11, TRINITY_DN17534_c2_g6_i2, TRINITY_DN16555_c0_g2_i1, TRINITY_DN16967_c1_g6_i1, TRINITY_DN17534_c2_g6_i1
vacuolar membrane	Cellular Component	11	1.38018	TRINITY_DN19720_c0_g1_i1, TRINITY_DN17663_c0_g7_i1, TRINITY_DN16436_c2_g2_i1, TRINITY_DN8749_c0_g1_i1, TRINITY_DN17451_c0_g1_i4, TRINITY_DN17024_c0_g1_i9, TRINITY_DN17949_c2_g8_i5, TRINITY_DN17088_c2_g1_i2, TRINITY_DN17246_c3_g1_i1, TRINITY_DN17246_c3_g1_i2, TRINITY_DN17024_c0_g1_i6
Golgi apparatus	Cellular Component	10	1.25471	TRINITY_DN18272_c1_g4_i1, TRINITY_DN17961_c0_g6_i1, TRINITY_DN16887_c2_g1_i4, TRINITY_DN17880_c1_g2_i12, TRINITY_DN18237_c0_g2_i6, TRINITY_DN18272_c1_g8_i3, TRINITY_DN13497_c0_g1_i4, TRINITY_DN15536_c0_g1_i2, TRINITY_DN16580_c3_g8_i2, TRINITY_DN16580_c3_g8_i3
endoplasmic reticulum membrane	Cellular Component	10	1.25471	TRINITY_DN15389_c0_g1_i1, TRINITY_DN17960_c0_g2_i1, TRINITY_DN16882_c5_g4_i4, TRINITY_DN15389_c0_g1_i3, TRINITY_DN16733_c2_g8_i2, TRINITY_DN17692_c0_g1_i4, TRINITY_DN16494_c1_g4_i1, TRINITY_DN17019_c2_g8_i1, TRINITY_DN17160_c2_g1_i1, TRINITY_DN14222_c0_g1_i2
extrinsic component of membrane	Cellular Component	9	1.12923	TRINITY_DN18138_c2_g4_i3, TRINITY_DN16555_c0_g1_i1, TRINITY_DN18220_c1_g1_i3, TRINITY_DN16583_c3_g2_i2, TRINITY_DN16902_c2_g1_i11, TRINITY_DN17534_c2_g6_i2, TRINITY_DN16555_c0_g2_i1, TRINITY_DN16967_c1_g6_i1, TRINITY_DN17534_c2_g6_i1
plant-type cell wall	Cellular Component	9	1.12923	TRINITY_DN6861_c0_g1_i1, TRINITY_DN18122_c0_g4_i1, TRINITY_DN16502_c0_g5_i2, TRINITY_DN17146_c2_g13_i1, TRINITY_DN15950_c1_g2_i3, TRINITY_DN17088_c2_g1_i2, TRINITY_DN17436_c2_g8_i1, TRINITY_DN17328_c0_g3_i2, TRINITY_DN17328_c0_g3_i3
mitochondrial inner membrane	Cellular Component	8	1.00376	TRINITY_DN18504_c0_g6_i2, TRINITY_DN16767_c0_g3_i4, TRINITY_DN16436_c2_g2_i1, TRINITY_DN18504_c0_g6_i1, TRINITY_DN18504_c0_g3_i3, TRINITY_DN16405_c2_g9_i1, TRINITY_DN16551_c2_g1_i1, TRINITY_DN16405_c2_g9_i2
plastid	Cellular Component	8	1.00376	TRINITY_DN17353_c3_g6_i2, TRINITY_DN16751_c0_g1_i1, TRINITY_DN16363_c5_g5_i2, TRINITY_DN16703_c0_g5_i3, TRINITY_DN5964_c0_g1_i2, TRINITY_DN16287_c5_g5_i4, TRINITY_DN16703_c0_g5_i1, TRINITY_DN3799_c0_g1_i1
chloroplast outer membrane	Cellular Component	8	1.00376	TRINITY_DN17166_c0_g6_i3, TRINITY_DN14715_c0_g1_i2, TRINITY_DN17194_c4_g1_i7, TRINITY_DN15415_c0_g2_i1, TRINITY_DN17074_c1_g3_i5, TRINITY_DN17436_c2_g8_i1, TRINITY_DN17328_c0_g3_i2, TRINITY_DN17328_c0_g3_i3
photosystem I	Cellular Component	8	1.00376	TRINITY_DN17196_c1_g6_i1, TRINITY_DN17729_c2_g2_i4, TRINITY_DN16828_c1_g1_i2, TRINITY_DN18289_c4_g2_i13, TRINITY_DN17232_c4_g3_i3, TRINITY_DN17774_c0_g2_i6, TRINITY_DN18289_c4_g2_i9, TRINITY_DN13793_c0_g1_i2
ribosome	Cellular Component	8	1.00376	TRINITY_DN15008_c0_g1_i1, TRINITY_DN17756_c1_g6_i2, TRINITY_DN18272_c1_g4_i1, TRINITY_DN17431_c2_g4_i2, TRINITY_DN17380_c2_g5_i1, TRINITY_DN18272_c1_g8_i3, TRINITY_DN16995_c5_g4_i2, TRINITY_DN16995_c5_g4_i1
thylakoid	Cellular Component	7	0.878294	TRINITY_DN18444_c0_g8_i1, TRINITY_DN16036_c1_g1_i10, TRINITY_DN16703_c0_g5_i3, TRINITY_DN14944_c0_g1_i4, TRINITY_DN16703_c0_g5_i1, TRINITY_DN17820_c1_g6_i1, TRINITY_DN17146_c2_g13_i1
photosystem I reaction center	Cellular Component	7	0.878294	TRINITY_DN17595_c0_g12_i1, TRINITY_DN17638_c3_g1_i2, TRINITY_DN16965_c2_g4_i3, TRINITY_DN16965_c2_g3_i2, TRINITY_DN17595_c0_g5_i2, TRINITY_DN17497_c1_g1_i4, TRINITY_DN13965_c0_g1_i2
photosystem II	Cellular Component	7	0.878294	TRINITY_DN17196_c1_g6_i1, TRINITY_DN11701_c0_g1_i1, TRINITY_DN11701_c0_g1_i2, TRINITY_DN16703_c0_g11_i1, TRINITY_DN16828_c1_g1_i2, TRINITY_DN17232_c4_g3_i3, TRINITY_DN17774_c0_g2_i6
chloroplast photosystem II	Cellular Component	7	0.878294	TRINITY_DN15688_c0_g2_i2, TRINITY_DN18376_c1_g6_i2, TRINITY_DN16555_c0_g1_i1, TRINITY_DN10496_c0_g1_i1, TRINITY_DN16850_c4_g4_i4, TRINITY_DN16902_c2_g1_i11, TRINITY_DN17248_c6_g9_i1
cell wall	Cellular Component	6	0.752823	TRINITY_DN16502_c0_g8_i1, TRINITY_DN16991_c4_g1_i1, TRINITY_DN17949_c2_g8_i5, TRINITY_DN15732_c1_g1_i1, TRINITY_DN17997_c0_g1_i1, TRINITY_DN11527_c0_g1_i1
mitochondrial matrix	Cellular Component	5	0.627353	TRINITY_DN16650_c4_g4_i6, TRINITY_DN16481_c1_g3_i4, TRINITY_DN17148_c2_g2_i7, TRINITY_DN12788_c0_g1_i2, TRINITY_DN18256_c2_g4_i2
photosystem	Cellular Component	5	0.627353	TRINITY_DN17111_c1_g1_i4, TRINITY_DN17111_c1_g1_i6, TRINITY_DN17111_c1_g1_i5, TRINITY_DN17111_c1_g1_i2, TRINITY_DN17111_c1_g1_i1
thylakoid lumen	Cellular Component	5	0.627353	TRINITY_DN17005_c1_g4_i1, TRINITY_DN12107_c0_g1_i2, TRINITY_DN15612_c1_g1_i2, TRINITY_DN16635_c2_g4_i3, TRINITY_DN12909_c0_g1_i2
intracellular part	Cellular Component	5	0.627353	TRINITY_DN16077_c0_g1_i1, TRINITY_DN17365_c2_g1_i1, TRINITY_DN16258_c1_g11_i1, TRINITY_DN18388_c2_g1_i14, TRINITY_DN15855_c0_g2_i1
nucleolus	Cellular Component	5	0.627353	TRINITY_DN17928_c0_g1_i10, TRINITY_DN17947_c0_g3_i1, TRINITY_DN16036_c1_g1_i10, TRINITY_DN18182_c3_g2_i25, TRINITY_DN16518_c0_g3_i1
Cul4-RING E3 ubiquitin ligase complex	Cellular Component	4	0.501882	TRINITY_DN17464_c0_g2_i3, TRINITY_DN18192_c3_g3_i8, TRINITY_DN17355_c0_g1_i8, TRINITY_DN17355_c0_g1_i6
cytoplasmic part	Cellular Component	4	0.501882	TRINITY_DN13960_c0_g1_i2, TRINITY_DN19556_c0_g1_i1, TRINITY_DN17857_c4_g1_i1, TRINITY_DN17847_c1_g3_i3
Golgi membrane	Cellular Component	4	0.501882	TRINITY_DN17911_c0_g2_i1, TRINITY_DN17781_c2_g3_i1, TRINITY_DN17911_c0_g2_i3, TRINITY_DN17237_c2_g1_i11
intracellular membrane-bounded organelle	Cellular Component	4	0.501882	TRINITY_DN12730_c0_g1_i4, TRINITY_DN13960_c0_g1_i2, TRINITY_DN17661_c0_g7_i1, TRINITY_DN19556_c0_g1_i1
plant-type vacuole membrane	Cellular Component	4	0.501882	TRINITY_DN3333_c0_g1_i1, TRINITY_DN1522_c0_g1_i1, TRINITY_DN16887_c2_g1_i4, TRINITY_DN17543_c1_g2_i2
glyoxysome	Cellular Component	4	0.501882	TRINITY_DN16927_c2_g2_i4, TRINITY_DN17893_c4_g2_i1, TRINITY_DN16260_c3_g1_i4, TRINITY_DN16260_c3_g1_i1
light-harvesting complex	Cellular Component	3	0.376412	TRINITY_DN18289_c4_g2_i13, TRINITY_DN17774_c0_g2_i6, TRINITY_DN18289_c4_g2_i9
chloroplast photosystem I	Cellular Component	3	0.376412	TRINITY_DN16189_c1_g1_i2, TRINITY_DN17961_c0_g3_i2, TRINITY_DN11003_c0_g1_i2
respiratory chain	Cellular Component	3	0.376412	TRINITY_DN16767_c0_g3_i4, TRINITY_DN16405_c2_g9_i1, TRINITY_DN16405_c2_g9_i2
cell part	Cellular Component	3	0.376412	TRINITY_DN16879_c3_g5_i2, TRINITY_DN16888_c3_g2_i1, TRINITY_DN16379_c0_g1_i1
membrane part	Cellular Component	3	0.376412	TRINITY_DN17306_c1_g2_i3, TRINITY_DN17715_c2_g6_i2, TRINITY_DN15389_c0_g2_i1
SCF ubiquitin ligase complex	Cellular Component	3	0.376412	TRINITY_DN16750_c0_g1_i3, TRINITY_DN17765_c0_g8_i1, TRINITY_DN18133_c3_g3_i1
plastid-encoded plastid RNA polymerase complex	Cellular Component	3	0.376412	TRINITY_DN18272_c1_g4_i1, TRINITY_DN16705_c0_g1_i5, TRINITY_DN18272_c1_g8_i3
heterotrimeric G-protein complex	Cellular Component	3	0.376412	TRINITY_DN17464_c0_g2_i3, TRINITY_DN18192_c3_g3_i8, TRINITY_DN16717_c0_g1_i3
thylakoid membrane	Cellular Component	2	0.250941	TRINITY_DN17715_c2_g6_i2, TRINITY_DN17613_c2_g4_i3
phragmoplast	Cellular Component	2	0.250941	TRINITY_DN17300_c3_g4_i2, TRINITY_DN17593_c3_g2_i17
nuclear body	Cellular Component	2	0.250941	TRINITY_DN17355_c0_g1_i8, TRINITY_DN17355_c0_g1_i6
myosin complex	Cellular Component	2	0.250941	TRINITY_DN16619_c1_g1_i1, TRINITY_DN18387_c2_g2_i6
proton-transporting ATP synthase complex, catalytic core F(1)	Cellular Component	2	0.250941	TRINITY_DN17215_c3_g3_i1, TRINITY_DN16519_c1_g4_i1
glycine cleavage complex	Cellular Component	2	0.250941	TRINITY_DN17148_c2_g2_i7, TRINITY_DN16170_c6_g1_i12
cytosolic ribosome	Cellular Component	2	0.250941	TRINITY_DN18224_c1_g2_i1, TRINITY_DN17005_c1_g4_i1
CCR4-NOT complex	Cellular Component	2	0.250941	TRINITY_DN18442_c2_g4_i1, TRINITY_DN16987_c0_g3_i1
nitrite reductase complex [NAD(P)H]	Cellular Component	2	0.250941	TRINITY_DN18376_c1_g6_i2, TRINITY_DN10496_c0_g1_i1
integral component of thylakoid membrane	Cellular Component	2	0.250941	TRINITY_DN16230_c0_g2_i1, TRINITY_DN17953_c1_g4_i2
plastid chromosome	Cellular Component	2	0.250941	TRINITY_DN16705_c0_g1_i5, TRINITY_DN17961_c0_g3_i2
peroxisomal membrane	Cellular Component	2	0.250941	TRINITY_DN18387_c2_g5_i3, TRINITY_DN16436_c2_g2_i1
endosome membrane	Cellular Component	2	0.250941	TRINITY_DN17781_c2_g3_i1, TRINITY_DN14222_c0_g1_i2
trans-Golgi network	Cellular Component	2	0.250941	TRINITY_DN17781_c2_g3_i1, TRINITY_DN17237_c2_g1_i11
amyloplast	Cellular Component	2	0.250941	TRINITY_DN17597_c0_g3_i5, TRINITY_DN16902_c0_g2_i1
nuclear ubiquitin ligase complex	Cellular Component	2	0.250941	TRINITY_DN17355_c0_g1_i8, TRINITY_DN17355_c0_g1_i6
late endosome membrane	Cellular Component	2	0.250941	TRINITY_DN18023_c3_g1_i9, TRINITY_DN17880_c1_g2_i12
plastid inner membrane	Cellular Component	2	0.250941	TRINITY_DN17166_c0_g6_i3, TRINITY_DN15587_c0_g1_i5
spindle	Cellular Component	2	0.250941	TRINITY_DN17880_c1_g2_i12, TRINITY_DN17593_c3_g2_i17
protein binding	Molecular Function	84	10.5395	TRINITY_DN17595_c0_g12_i1, TRINITY_DN16484_c3_g1_i2, TRINITY_DN18272_c1_g4_i1, TRINITY_DN15928_c0_g1_i2, TRINITY_DN17484_c3_g1_i1, TRINITY_DN17304_c1_g2_i24, TRINITY_DN13986_c0_g1_i4, TRINITY_DN15996_c0_g4_i2, TRINITY_DN16220_c2_g3_i2, TRINITY_DN16307_c1_g3_i2, TRINITY_DN16932_c3_g4_i7, TRINITY_DN16635_c2_g1_i11, TRINITY_DN16717_c0_g1_i3, TRINITY_DN18133_c3_g3_i1, TRINITY_DN16234_c0_g3_i4, TRINIT…
metal ion binding	Molecular Function	80	10.0376	TRINITY_DN17388_c4_g1_i1, TRINITY_DN16767_c0_g3_i4, TRINITY_DN18260_c0_g1_i2, TRINITY_DN16569_c2_g7_i2, TRINITY_DN15996_c0_g4_i2, TRINITY_DN15490_c0_g1_i2, TRINITY_DN16405_c2_g9_i1, TRINITY_DN16540_c2_g1_i1, TRINITY_DN16405_c2_g9_i2, TRINITY_DN17726_c0_g1_i1, TRINITY_DN15996_c0_g4_i1, TRINITY_DN16285_c3_g8_i1, TRINITY_DN16987_c0_g3_i1, TRINITY_DN16323_c5_g2_i8, TRINITY_DN16967_c1_g4_i3, TRINITY_D…
ATP binding	Molecular Function	71	8.90841	TRINITY_DN18497_c2_g1_i2, TRINITY_DN17682_c0_g2_i5, TRINITY_DN18203_c2_g9_i3, TRINITY_DN16592_c3_g4_i2, TRINITY_DN16738_c0_g1_i4, TRINITY_DN16569_c2_g7_i2, TRINITY_DN18203_c2_g9_i2, TRINITY_DN16180_c4_g1_i4, TRINITY_DN17641_c2_g2_i7, TRINITY_DN15502_c0_g1_i1, TRINITY_DN16923_c1_g2_i10, TRINITY_DN16170_c7_g3_i2, TRINITY_DN16523_c1_g4_i1, TRINITY_DN17767_c1_g5_i2, TRINITY_DN17562_c1_g5_i2, TRINITY_…
DNA binding	Molecular Function	21	2.63488	TRINITY_DN17027_c2_g5_i3, TRINITY_DN18272_c1_g4_i1, TRINITY_DN25175_c0_g1_i1, TRINITY_DN18008_c4_g1_i6, TRINITY_DN15453_c0_g2_i4, TRINITY_DN16307_c1_g3_i2, TRINITY_DN16899_c7_g1_i4, TRINITY_DN16635_c2_g1_i11, TRINITY_DN16307_c1_g5_i8, TRINITY_DN17550_c4_g1_i5, TRINITY_DN9131_c0_g1_i1, TRINITY_DN16471_c5_g2_i1, TRINITY_DN17105_c1_g3_i1, TRINITY_DN16370_c0_g2_i3, TRINITY_DN17928_c0_g1_i10, TRINITY_…
zinc ion binding	Molecular Function	18	2.25847	TRINITY_DN25175_c0_g1_i1, TRINITY_DN11771_c0_g1_i1, TRINITY_DN16823_c1_g5_i3, TRINITY_DN17384_c4_g7_i2, TRINITY_DN17647_c0_g4_i4, TRINITY_DN15536_c0_g1_i2, TRINITY_DN17631_c3_g2_i1, TRINITY_DN16656_c4_g1_i5, TRINITY_DN17597_c0_g7_i3, TRINITY_DN17631_c3_g2_i5, TRINITY_DN15612_c1_g1_i2, TRINITY_DN17355_c0_g1_i8, TRINITY_DN17355_c0_g1_i6, TRINITY_DN17597_c0_g7_i6, TRINITY_DN16973_c2_g3_i1, TRINITY_D…
transcription factor activity, sequence-specific DNA binding	Molecular Function	18	2.25847	TRINITY_DN16484_c3_g1_i2, TRINITY_DN17027_c2_g5_i3, TRINITY_DN17432_c0_g10_i1, TRINITY_DN17304_c1_g2_i24, TRINITY_DN16307_c1_g3_i2, TRINITY_DN16922_c1_g2_i1, TRINITY_DN16307_c1_g5_i8, TRINITY_DN9131_c0_g1_i1, TRINITY_DN16775_c0_g1_i2, TRINITY_DN17499_c1_g1_i3, TRINITY_DN17561_c5_g3_i5, TRINITY_DN16328_c1_g1_i1, TRINITY_DN13402_c0_g1_i2, TRINITY_DN16922_c2_g1_i5, TRINITY_DN17304_c1_g2_i17, TRINITY…
oxidoreductase activity	Molecular Function	17	2.133	TRINITY_DN17832_c2_g3_i5, TRINITY_DN16966_c2_g14_i1, TRINITY_DN16646_c0_g2_i2, TRINITY_DN16683_c2_g2_i2, TRINITY_DN15536_c0_g1_i2, TRINITY_DN17631_c3_g2_i1, TRINITY_DN17597_c0_g7_i3, TRINITY_DN18369_c0_g1_i14, TRINITY_DN17631_c3_g2_i5, TRINITY_DN16683_c2_g2_i4, TRINITY_DN17860_c0_g2_i2, TRINITY_DN17864_c0_g4_i4, TRINITY_DN18296_c0_g1_i15, TRINITY_DN16985_c3_g1_i5, TRINITY_DN17597_c0_g7_i6, TRINIT…
heme binding	Molecular Function	17	2.133	TRINITY_DN18018_c1_g2_i2, TRINITY_DN16767_c0_g3_i4, TRINITY_DN18304_c0_g1_i1, TRINITY_DN17642_c0_g1_i10, TRINITY_DN15415_c0_g2_i1, TRINITY_DN17642_c0_g1_i13, TRINITY_DN15389_c0_g1_i1, TRINITY_DN17642_c0_g1_i5, TRINITY_DN16323_c5_g2_i8, TRINITY_DN15389_c0_g1_i3, TRINITY_DN17581_c1_g3_i1, TRINITY_DN16230_c0_g2_i1, TRINITY_DN17642_c0_g1_i1, TRINITY_DN9292_c0_g1_i2, TRINITY_DN17232_c1_g1_i1, TRINITY_…
protein serine/threonine kinase activity	Molecular Function	15	1.88206	TRINITY_DN18005_c0_g1_i2, TRINITY_DN18005_c0_g1_i3, TRINITY_DN16836_c1_g10_i1, TRINITY_DN12712_c0_g1_i3, TRINITY_DN15502_c0_g1_i1, TRINITY_DN16923_c1_g2_i10, TRINITY_DN17300_c3_g4_i2, TRINITY_DN17767_c1_g5_i2, TRINITY_DN18203_c2_g4_i2, TRINITY_DN12712_c0_g1_i5, TRINITY_DN17543_c1_g2_i2, TRINITY_DN16400_c3_g2_i7, TRINITY_DN17062_c2_g5_i1, TRINITY_DN16345_c3_g8_i1, TRINITY_DN18222_c0_g2_i1
binding	Molecular Function	14	1.75659	TRINITY_DN17432_c0_g10_i1, TRINITY_DN12730_c0_g1_i4, TRINITY_DN9406_c0_g1_i3, TRINITY_DN18008_c4_g1_i8, TRINITY_DN11828_c0_g1_i1, TRINITY_DN13899_c0_g1_i3, TRINITY_DN17847_c1_g2_i6, TRINITY_DN17496_c0_g1_i1, TRINITY_DN15876_c0_g1_i3, TRINITY_DN17330_c1_g3_i2, TRINITY_DN18296_c0_g1_i15, TRINITY_DN15112_c0_g1_i2, TRINITY_DN5246_c0_g1_i1, TRINITY_DN18490_c1_g2_i2
sequence-specific DNA binding	Molecular Function	14	1.75659	TRINITY_DN16484_c3_g1_i2, TRINITY_DN18046_c3_g1_i1, TRINITY_DN15099_c0_g3_i2, TRINITY_DN15099_c0_g1_i1, TRINITY_DN15099_c0_g1_i2, TRINITY_DN15099_c0_g3_i3, TRINITY_DN16922_c1_g2_i1, TRINITY_DN16966_c2_g7_i2, TRINITY_DN16775_c0_g1_i2, TRINITY_DN17390_c4_g2_i3, TRINITY_DN23022_c0_g1_i1, TRINITY_DN10858_c0_g1_i1, TRINITY_DN4947_c0_g2_i1, TRINITY_DN16922_c2_g1_i5
mRNA binding	Molecular Function	13	1.63112	TRINITY_DN16569_c2_g5_i4, TRINITY_DN16569_c2_g5_i1, TRINITY_DN16595_c1_g9_i2, TRINITY_DN17062_c1_g1_i3, TRINITY_DN18080_c0_g11_i1, TRINITY_DN16578_c2_g2_i7, TRINITY_DN17062_c1_g1_i5, TRINITY_DN18023_c3_g1_i9, TRINITY_DN16534_c1_g1_i3, TRINITY_DN16534_c1_g1_i4, TRINITY_DN16534_c1_g1_i1, TRINITY_DN16945_c0_g1_i21, TRINITY_DN17820_c1_g1_i15
chlorophyll binding	Molecular Function	13	1.63112	TRINITY_DN17196_c1_g6_i1, TRINITY_DN17111_c1_g1_i4, TRINITY_DN17111_c1_g1_i6, TRINITY_DN17111_c1_g1_i5, TRINITY_DN18289_c4_g2_i13, TRINITY_DN13793_c0_g1_i2, TRINITY_DN16189_c1_g1_i2, TRINITY_DN16828_c1_g1_i2, TRINITY_DN17111_c1_g1_i2, TRINITY_DN17111_c1_g1_i1, TRINITY_DN17232_c4_g3_i3, TRINITY_DN17774_c0_g2_i6, TRINITY_DN18289_c4_g2_i9
calcium ion binding	Molecular Function	13	1.63112	TRINITY_DN18138_c2_g4_i3, TRINITY_DN16555_c0_g1_i1, TRINITY_DN16247_c2_g1_i9, TRINITY_DN16583_c3_g2_i2, TRINITY_DN16902_c2_g1_i11, TRINITY_DN17534_c2_g6_i2, TRINITY_DN16555_c0_g2_i1, TRINITY_DN16967_c1_g6_i1, TRINITY_DN17534_c2_g6_i1, TRINITY_DN17321_c1_g5_i1, TRINITY_DN18220_c1_g1_i3, TRINITY_DN2894_c0_g1_i1, TRINITY_DN16781_c4_g1_i2
monooxygenase activity	Molecular Function	12	1.50565	TRINITY_DN16963_c1_g1_i2, TRINITY_DN16963_c2_g1_i8, TRINITY_DN16963_c1_g1_i1, TRINITY_DN16963_c1_g1_i4, TRINITY_DN17581_c1_g3_i1, TRINITY_DN16963_c1_g1_i3, TRINITY_DN17330_c1_g3_i2, TRINITY_DN15415_c0_g2_i1, TRINITY_DN16963_c2_g1_i1, TRINITY_DN16963_c2_g1_i3, TRINITY_DN16963_c2_g1_i5, TRINITY_DN16963_c1_g2_i1
calmodulin binding	Molecular Function	12	1.50565	TRINITY_DN11913_c0_g1_i1, TRINITY_DN15854_c0_g2_i1, TRINITY_DN16336_c0_g2_i10, TRINITY_DN11913_c0_g1_i2, TRINITY_DN16619_c1_g1_i1, TRINITY_DN16335_c0_g4_i4, TRINITY_DN18387_c2_g2_i6, TRINITY_DN17214_c1_g1_i2, TRINITY_DN17644_c0_g1_i6, TRINITY_DN17160_c2_g1_i1, TRINITY_DN16344_c1_g1_i4, TRINITY_DN11003_c0_g1_i2
transcription regulatory region DNA binding	Molecular Function	11	1.38018	TRINITY_DN15099_c0_g3_i2, TRINITY_DN15099_c0_g1_i1, TRINITY_DN15099_c0_g1_i2, TRINITY_DN15099_c0_g3_i3, TRINITY_DN17304_c1_g2_i24, TRINITY_DN4947_c0_g2_i1, TRINITY_DN13402_c0_g1_i2, TRINITY_DN16922_c2_g1_i5, TRINITY_DN17304_c1_g2_i17, TRINITY_DN16922_c1_g2_i1, TRINITY_DN16966_c2_g7_i2
iron ion binding	Molecular Function	10	1.25471	TRINITY_DN15389_c0_g1_i1, TRINITY_DN17960_c0_g2_i1, TRINITY_DN15389_c0_g1_i3, TRINITY_DN17581_c1_g3_i1, TRINITY_DN16230_c0_g2_i1, TRINITY_DN17232_c1_g1_i1, TRINITY_DN15415_c0_g2_i1, TRINITY_DN16517_c3_g1_i3, TRINITY_DN17117_c2_g2_i2, TRINITY_DN8367_c0_g1_i3
coenzyme binding	Molecular Function	10	1.25471	TRINITY_DN16855_c1_g2_i2, TRINITY_DN18272_c1_g4_i1, TRINITY_DN16569_c2_g5_i4, TRINITY_DN17482_c4_g1_i1, TRINITY_DN16363_c5_g5_i2, TRINITY_DN16569_c2_g5_i1, TRINITY_DN18272_c1_g8_i3, TRINITY_DN16985_c3_g1_i5, TRINITY_DN16855_c1_g2_i6, TRINITY_DN16855_c1_g2_i4
magnesium ion binding	Molecular Function	10	1.25471	TRINITY_DN18373_c0_g1_i7, TRINITY_DN17859_c3_g2_i5, TRINITY_DN16592_c3_g4_i2, TRINITY_DN18126_c0_g2_i9, TRINITY_DN17479_c0_g5_i2, TRINITY_DN16287_c5_g5_i4, TRINITY_DN16877_c0_g1_i1, TRINITY_DN16890_c4_g4_i6, TRINITY_DN16571_c5_g7_i2, TRINITY_DN17290_c2_g2_i1
GTP binding	Molecular Function	10	1.25471	TRINITY_DN17977_c0_g3_i4, TRINITY_DN16794_c1_g7_i1, TRINITY_DN17321_c1_g5_i1, TRINITY_DN17880_c1_g2_i12, TRINITY_DN17074_c1_g3_i5, TRINITY_DN16518_c0_g3_i1, TRINITY_DN18019_c1_g2_i2, TRINITY_DN17593_c3_g2_i17, TRINITY_DN18019_c1_g2_i3, TRINITY_DN16973_c2_g3_i1
electron carrier activity	Molecular Function	10	1.25471	TRINITY_DN16942_c3_g5_i1, TRINITY_DN16820_c1_g1_i1, TRINITY_DN16767_c0_g3_i4, TRINITY_DN16230_c0_g2_i1, TRINITY_DN15021_c0_g1_i3, TRINITY_DN17045_c3_g2_i2, TRINITY_DN18260_c0_g1_i2, TRINITY_DN11828_c0_g1_i1, TRINITY_DN15112_c0_g1_i2, TRINITY_DN17939_c2_g6_i1
protein disulfide oxidoreductase activity	Molecular Function	9	1.12923	TRINITY_DN16942_c3_g5_i1, TRINITY_DN15154_c0_g2_i1, TRINITY_DN17526_c1_g7_i2, TRINITY_DN17728_c1_g4_i2, TRINITY_DN18238_c2_g6_i1, TRINITY_DN12909_c0_g1_i2, TRINITY_DN15659_c0_g1_i1, TRINITY_DN17262_c2_g3_i2, TRINITY_DN11472_c0_g1_i1
water channel activity	Molecular Function	9	1.12923	TRINITY_DN1522_c0_g1_i1, TRINITY_DN16890_c4_g7_i1, TRINITY_DN16534_c1_g1_i3, TRINITY_DN16534_c1_g1_i4, TRINITY_DN16534_c1_g1_i1, TRINITY_DN16534_c1_g5_i3, TRINITY_DN16514_c1_g1_i8, TRINITY_DN16534_c1_g5_i6, TRINITY_DN16595_c1_g9_i2
glycerol channel activity	Molecular Function	9	1.12923	TRINITY_DN1522_c0_g1_i1, TRINITY_DN16890_c4_g7_i1, TRINITY_DN16534_c1_g1_i3, TRINITY_DN16534_c1_g1_i4, TRINITY_DN16534_c1_g1_i1, TRINITY_DN16534_c1_g5_i3, TRINITY_DN16514_c1_g1_i8, TRINITY_DN16534_c1_g5_i6, TRINITY_DN16595_c1_g9_i2
hydrolase activity	Molecular Function	9	1.12923	TRINITY_DN16467_c2_g8_i1, TRINITY_DN16483_c0_g1_i3, TRINITY_DN18314_c3_g3_i7, TRINITY_DN18336_c0_g2_i2, TRINITY_DN18145_c0_g2_i1, TRINITY_DN16025_c0_g1_i5, TRINITY_DN16386_c2_g1_i3, TRINITY_DN18314_c3_g3_i2, TRINITY_DN3799_c0_g1_i1
catalytic activity	Molecular Function	9	1.12923	TRINITY_DN18272_c1_g4_i1, TRINITY_DN16077_c0_g1_i1, TRINITY_DN16569_c2_g5_i4, TRINITY_DN17857_c4_g7_i4, TRINITY_DN16900_c1_g3_i5, TRINITY_DN18069_c1_g1_i3, TRINITY_DN16569_c2_g5_i1, TRINITY_DN18272_c1_g8_i3, TRINITY_DN16781_c4_g1_i2
ribulose-bisphosphate carboxylase activity	Molecular Function	9	1.12923	TRINITY_DN16963_c1_g1_i2, TRINITY_DN16963_c2_g1_i8, TRINITY_DN16963_c1_g1_i1, TRINITY_DN16963_c1_g1_i4, TRINITY_DN16963_c1_g1_i3, TRINITY_DN16963_c2_g1_i1, TRINITY_DN16963_c2_g1_i3, TRINITY_DN16963_c2_g1_i5, TRINITY_DN16963_c1_g2_i1
peptidyl-prolyl cis-trans isomerase activity	Molecular Function	9	1.12923	TRINITY_DN16882_c5_g4_i4, TRINITY_DN17583_c2_g6_i1, TRINITY_DN17395_c1_g2_i2, TRINITY_DN16494_c1_g4_i1, TRINITY_DN17296_c1_g1_i3, TRINITY_DN16684_c4_g1_i3, TRINITY_DN17769_c0_g4_i1, TRINITY_DN17160_c2_g1_i1, TRINITY_DN17296_c1_g1_i7
ubiquitin-protein transferase activity	Molecular Function	8	1.00376	TRINITY_DN16750_c0_g1_i3, TRINITY_DN11771_c0_g1_i1, TRINITY_DN16523_c1_g4_i1, TRINITY_DN18203_c2_g4_i2, TRINITY_DN18072_c1_g3_i3, TRINITY_DN17551_c2_g5_i2, TRINITY_DN18184_c1_g1_i7, TRINITY_DN16902_c0_g2_i1
RNA binding	Molecular Function	8	1.00376	TRINITY_DN18442_c2_g4_i1, TRINITY_DN16987_c0_g3_i1, TRINITY_DN25175_c0_g1_i1, TRINITY_DN16823_c1_g5_i3, TRINITY_DN17380_c2_g5_i1, TRINITY_DN17808_c1_g8_i3, TRINITY_DN16692_c1_g1_i10, TRINITY_DN17840_c1_g3_i1
pyridoxal phosphate binding	Molecular Function	8	1.00376	TRINITY_DN16392_c1_g3_i1, TRINITY_DN16874_c2_g4_i3, TRINITY_DN16335_c0_g4_i4, TRINITY_DN15106_c0_g1_i6, TRINITY_DN16830_c2_g3_i1, TRINITY_DN16830_c2_g4_i2, TRINITY_DN16966_c2_g5_i2, TRINITY_DN15950_c1_g2_i1
kinase activity	Molecular Function	8	1.00376	TRINITY_DN16224_c0_g1_i6, TRINITY_DN15502_c0_g1_i2, TRINITY_DN16170_c7_g3_i2, TRINITY_DN17859_c3_g2_i5, TRINITY_DN17143_c1_g1_i4, TRINITY_DN17321_c1_g5_i1, TRINITY_DN16704_c1_g5_i4, TRINITY_DN16877_c0_g1_i1
ubiquitin protein ligase binding	Molecular Function	8	1.00376	TRINITY_DN15352_c0_g2_i1, TRINITY_DN16534_c1_g1_i3, TRINITY_DN11771_c0_g1_i1, TRINITY_DN16534_c1_g1_i4, TRINITY_DN16534_c1_g1_i1, TRINITY_DN17765_c0_g8_i1, TRINITY_DN16595_c1_g9_i2, TRINITY_DN18221_c3_g2_i6
2 iron, 2 sulfur cluster binding	Molecular Function	8	1.00376	TRINITY_DN17678_c0_g3_i2, TRINITY_DN16942_c3_g5_i1, TRINITY_DN18260_c0_g1_i2, TRINITY_DN16988_c0_g1_i1, TRINITY_DN16517_c3_g1_i3, TRINITY_DN16512_c0_g1_i1, TRINITY_DN16988_c0_g2_i1, TRINITY_DN12788_c0_g1_i2
NADP binding	Molecular Function	7	0.878294	TRINITY_DN16363_c5_g4_i1, TRINITY_DN16363_c5_g2_i1, TRINITY_DN17019_c2_g8_i1, TRINITY_DN16363_c5_g4_i2, TRINITY_DN16363_c5_g4_i3, TRINITY_DN16363_c5_g2_i2, TRINITY_DN16223_c2_g1_i2
fructose 1,6-bisphosphate 1-phosphatase activity	Molecular Function	7	0.878294	TRINITY_DN18523_c0_g5_i2, TRINITY_DN16635_c2_g3_i1, TRINITY_DN16635_c2_g3_i10, TRINITY_DN14944_c0_g1_i4, TRINITY_DN16635_c2_g3_i5, TRINITY_DN16635_c2_g3_i8, TRINITY_DN16540_c2_g1_i1
FK506 binding	Molecular Function	7	0.878294	TRINITY_DN16882_c5_g4_i4, TRINITY_DN17583_c2_g6_i1, TRINITY_DN17395_c1_g2_i2, TRINITY_DN16494_c1_g4_i1, TRINITY_DN16684_c4_g1_i3, TRINITY_DN17769_c0_g4_i1, TRINITY_DN17160_c2_g1_i1
oxidoreductase activity, acting on a sulfur group of donors, disulfide as acceptor	Molecular Function	7	0.878294	TRINITY_DN17526_c1_g7_i2, TRINITY_DN17728_c1_g4_i2, TRINITY_DN16591_c3_g1_i1, TRINITY_DN12909_c0_g1_i2, TRINITY_DN15659_c0_g1_i1, TRINITY_DN17262_c2_g3_i2, TRINITY_DN11472_c0_g1_i1
protein kinase activity	Molecular Function	7	0.878294	TRINITY_DN16201_c0_g1_i1, TRINITY_DN17605_c3_g2_i4, TRINITY_DN18275_c2_g6_i5, TRINITY_DN17484_c3_g1_i1, TRINITY_DN16147_c0_g1_i3, TRINITY_DN16851_c1_g2_i3, TRINITY_DN14320_c0_g1_i1
4 iron, 4 sulfur cluster binding	Molecular Function	7	0.878294	TRINITY_DN18018_c1_g2_i2, TRINITY_DN16333_c0_g1_i1, TRINITY_DN14243_c0_g1_i2, TRINITY_DN16332_c3_g7_i7, TRINITY_DN16919_c2_g7_i2, TRINITY_DN18105_c0_g3_i4, TRINITY_DN12788_c0_g1_i2
identical protein binding	Molecular Function	7	0.878294	TRINITY_DN17464_c0_g2_i3, TRINITY_DN5897_c0_g1_i1, TRINITY_DN16746_c0_g1_i8, TRINITY_DN17074_c1_g3_i5, TRINITY_DN18192_c3_g3_i8, TRINITY_DN17355_c0_g1_i8, TRINITY_DN17355_c0_g1_i6
structural molecule activity	Molecular Function	7	0.878294	TRINITY_DN18304_c0_g2_i7, TRINITY_DN18304_c0_g2_i2, TRINITY_DN12107_c0_g1_i2, TRINITY_DN17812_c1_g1_i8, TRINITY_DN16517_c3_g1_i3, TRINITY_DN17619_c2_g2_i3, TRINITY_DN12788_c0_g1_i2
nucleotide binding	Molecular Function	7	0.878294	TRINITY_DN18080_c0_g11_i1, TRINITY_DN16467_c2_g8_i1, TRINITY_DN16363_c5_g5_i2, TRINITY_DN16945_c0_g1_i21, TRINITY_DN17820_c1_g1_i15, TRINITY_DN15453_c0_g2_i4, TRINITY_DN16717_c0_g1_i3
symporter activity	Molecular Function	7	0.878294	TRINITY_DN16194_c0_g5_i3, TRINITY_DN16469_c0_g2_i1, TRINITY_DN16349_c3_g3_i3, TRINITY_DN17056_c1_g1_i5, TRINITY_DN16469_c0_g5_i1, TRINITY_DN16848_c0_g2_i1, TRINITY_DN17395_c1_g4_i3
transporter activity	Molecular Function	6	0.752823	TRINITY_DN19720_c0_g1_i1, TRINITY_DN16469_c0_g5_i2, TRINITY_DN16690_c5_g1_i2, TRINITY_DN17024_c0_g1_i9, TRINITY_DN17165_c5_g6_i3, TRINITY_DN17024_c0_g1_i6
FMN binding	Molecular Function	6	0.752823	TRINITY_DN18224_c1_g2_i1, TRINITY_DN18224_c1_g1_i2, TRINITY_DN18224_c1_g1_i5, TRINITY_DN18224_c1_g1_i10, TRINITY_DN18224_c1_g1_i13, TRINITY_DN18224_c1_g1_i9
long-chain-(S)-2-hydroxy-long-chain-acid oxidase activity	Molecular Function	6	0.752823	TRINITY_DN18224_c1_g2_i1, TRINITY_DN18224_c1_g1_i2, TRINITY_DN18224_c1_g1_i5, TRINITY_DN18224_c1_g1_i10, TRINITY_DN18224_c1_g1_i13, TRINITY_DN18224_c1_g1_i9
rRNA binding	Molecular Function	6	0.752823	TRINITY_DN17756_c1_g6_i2, TRINITY_DN18272_c1_g4_i1, TRINITY_DN16569_c2_g5_i4, TRINITY_DN16569_c2_g5_i1, TRINITY_DN10246_c0_g1_i1, TRINITY_DN18272_c1_g8_i3
metalloendopeptidase activity	Molecular Function	6	0.752823	TRINITY_DN17388_c4_g1_i1, TRINITY_DN16830_c3_g1_i1, TRINITY_DN15612_c1_g1_i2, TRINITY_DN17391_c4_g5_i2, TRINITY_DN16635_c2_g4_i3, TRINITY_DN16551_c2_g1_i1
quinone binding	Molecular Function	6	0.752823	TRINITY_DN8416_c0_g1_i1, TRINITY_DN16966_c2_g14_i1, TRINITY_DN18108_c0_g2_i1, TRINITY_DN17237_c2_g6_i3, TRINITY_DN18108_c0_g2_i6, TRINITY_DN14696_c0_g2_i2
very-long-chain-(S)-2-hydroxy-acid oxidase activity	Molecular Function	6	0.752823	TRINITY_DN18224_c1_g2_i1, TRINITY_DN18224_c1_g1_i2, TRINITY_DN18224_c1_g1_i5, TRINITY_DN18224_c1_g1_i10, TRINITY_DN18224_c1_g1_i13, TRINITY_DN18224_c1_g1_i9
medium-chain-(S)-2-hydroxy-acid oxidase activity	Molecular Function	6	0.752823	TRINITY_DN18224_c1_g2_i1, TRINITY_DN18224_c1_g1_i2, TRINITY_DN18224_c1_g1_i5, TRINITY_DN18224_c1_g1_i10, TRINITY_DN18224_c1_g1_i13, TRINITY_DN18224_c1_g1_i9
RNA polymerase II transcription factor activity, sequence-specific DNA binding	Molecular Function	6	0.752823	TRINITY_DN15099_c0_g3_i2, TRINITY_DN15099_c0_g1_i1, TRINITY_DN15099_c0_g1_i2, TRINITY_DN15099_c0_g3_i3, TRINITY_DN4947_c0_g2_i1, TRINITY_DN16966_c2_g7_i2
transcription factor activity, RNA polymerase II transcription factor recruiting	Molecular Function	6	0.752823	TRINITY_DN15099_c0_g3_i2, TRINITY_DN15099_c0_g1_i1, TRINITY_DN15099_c0_g1_i2, TRINITY_DN15099_c0_g3_i3, TRINITY_DN4947_c0_g2_i1, TRINITY_DN16966_c2_g7_i2
NAD binding	Molecular Function	6	0.752823	TRINITY_DN16363_c5_g4_i1, TRINITY_DN16363_c5_g2_i1, TRINITY_DN16363_c5_g4_i2, TRINITY_DN16363_c5_g4_i3, TRINITY_DN16363_c5_g2_i2, TRINITY_DN17541_c4_g1_i3
L-ascorbic acid binding	Molecular Function	6	0.752823	TRINITY_DN17430_c3_g6_i1, TRINITY_DN17893_c4_g4_i2, TRINITY_DN17430_c3_g6_i3, TRINITY_DN17430_c3_g5_i4, TRINITY_DN17808_c0_g1_i2, TRINITY_DN17893_c4_g4_i5
thioredoxin-disulfide reductase activity	Molecular Function	6	0.752823	TRINITY_DN17526_c1_g7_i2, TRINITY_DN17728_c1_g4_i2, TRINITY_DN16591_c3_g1_i1, TRINITY_DN12909_c0_g1_i2, TRINITY_DN15659_c0_g1_i1, TRINITY_DN17262_c2_g3_i2
transferase activity, transferring glycosyl groups	Molecular Function	6	0.752823	TRINITY_DN16751_c0_g1_i1, TRINITY_DN16520_c0_g1_i3, TRINITY_DN16520_c0_g1_i4, TRINITY_DN18031_c1_g2_i3, TRINITY_DN16270_c1_g12_i1, TRINITY_DN16379_c0_g1_i1
glyceraldehyde-3-phosphate dehydrogenase (NADP+) (phosphorylating) activity	Molecular Function	5	0.627353	TRINITY_DN16363_c5_g4_i1, TRINITY_DN16363_c5_g2_i1, TRINITY_DN16363_c5_g4_i2, TRINITY_DN16363_c5_g4_i3, TRINITY_DN16363_c5_g2_i2
substrate-specific transmembrane transporter activity	Molecular Function	5	0.627353	TRINITY_DN17111_c1_g1_i4, TRINITY_DN17111_c1_g1_i6, TRINITY_DN17111_c1_g1_i5, TRINITY_DN17111_c1_g1_i2, TRINITY_DN17111_c1_g1_i1
protein-disulfide reductase activity	Molecular Function	5	0.627353	TRINITY_DN17526_c1_g7_i2, TRINITY_DN17728_c1_g4_i2, TRINITY_DN12909_c0_g1_i2, TRINITY_DN15659_c0_g1_i1, TRINITY_DN17262_c2_g3_i2
pigment binding	Molecular Function	5	0.627353	TRINITY_DN17196_c1_g6_i1, TRINITY_DN18289_c4_g2_i13, TRINITY_DN17232_c4_g3_i3, TRINITY_DN17774_c0_g2_i6, TRINITY_DN18289_c4_g2_i9
hydrolase activity, hydrolyzing O-glycosyl compounds	Molecular Function	5	0.627353	TRINITY_DN18285_c2_g1_i6, TRINITY_DN18459_c0_g1_i12, TRINITY_DN18459_c0_g1_i20, TRINITY_DN17281_c4_g4_i2, TRINITY_DN17711_c1_g3_i4
lipid binding	Molecular Function	5	0.627353	TRINITY_DN16661_c4_g1_i3, TRINITY_DN16167_c2_g1_i2, TRINITY_DN17436_c2_g8_i1, TRINITY_DN17328_c0_g3_i2, TRINITY_DN17328_c0_g3_i3
glutathione transferase activity	Molecular Function	5	0.627353	TRINITY_DN17917_c6_g3_i6, TRINITY_DN18410_c0_g3_i1, TRINITY_DN16852_c0_g1_i2, TRINITY_DN17800_c2_g8_i1, TRINITY_DN17800_c2_g8_i2
GTPase activity	Molecular Function	5	0.627353	TRINITY_DN17977_c0_g3_i4, TRINITY_DN17074_c1_g3_i5, TRINITY_DN16518_c0_g3_i1, TRINITY_DN18019_c1_g2_i2, TRINITY_DN18019_c1_g2_i3
protein homodimerization activity	Molecular Function	4	0.501882	TRINITY_DN17499_c1_g1_i3, TRINITY_DN16899_c7_g1_i4, TRINITY_DN16985_c3_g1_i5, TRINITY_DN16973_c2_g3_i1
peroxidase activity	Molecular Function	4	0.501882	TRINITY_DN9292_c0_g1_i2, TRINITY_DN17820_c1_g6_i1, TRINITY_DN16723_c0_g1_i2, TRINITY_DN17146_c2_g13_i1
signal transducer activity	Molecular Function	4	0.501882	TRINITY_DN17027_c2_g4_i3, TRINITY_DN17464_c0_g2_i3, TRINITY_DN17813_c0_g3_i6, TRINITY_DN18192_c3_g3_i8
protein serine/threonine phosphatase activity	Molecular Function	4	0.501882	TRINITY_DN16288_c5_g2_i4, TRINITY_DN11942_c0_g1_i2, TRINITY_DN18446_c4_g5_i2, TRINITY_DN16036_c1_g1_i10
protein binding involved in protein folding	Molecular Function	4	0.501882	TRINITY_DN18006_c2_g3_i1, TRINITY_DN18006_c2_g2_i1, TRINITY_DN18006_c2_g2_i3, TRINITY_DN17750_c3_g2_i6
ubiquitin protein ligase activity	Molecular Function	4	0.501882	TRINITY_DN15352_c0_g2_i1, TRINITY_DN17765_c0_g8_i1, TRINITY_DN17355_c0_g1_i8, TRINITY_DN17355_c0_g1_i6
flavonoid 3'-monooxygenase activity	Molecular Function	4	0.501882	TRINITY_DN15389_c0_g1_i1, TRINITY_DN15389_c0_g1_i3, TRINITY_DN15876_c0_g1_i3, TRINITY_DN15389_c0_g2_i1
beta-amylase activity	Molecular Function	4	0.501882	TRINITY_DN17361_c2_g1_i5, TRINITY_DN17564_c4_g2_i5, TRINITY_DN17422_c1_g1_i2, TRINITY_DN17564_c4_g2_i8
DNA-directed 5'-3' RNA polymerase activity	Molecular Function	4	0.501882	TRINITY_DN16328_c1_g1_i1, TRINITY_DN16307_c1_g3_i2, TRINITY_DN16328_c1_g1_i2, TRINITY_DN16307_c1_g5_i8
sucrose-phosphate synthase activity	Molecular Function	4	0.501882	TRINITY_DN17526_c1_g9_i4, TRINITY_DN17526_c1_g1_i4, TRINITY_DN17526_c1_g1_i3, TRINITY_DN17526_c1_g1_i1
catalase activity	Molecular Function	4	0.501882	TRINITY_DN17642_c0_g1_i5, TRINITY_DN17642_c0_g1_i1, TRINITY_DN17642_c0_g1_i10, TRINITY_DN17642_c0_g1_i13
plastid sigma factor activity	Molecular Function	4	0.501882	TRINITY_DN16328_c1_g1_i1, TRINITY_DN16307_c1_g3_i2, TRINITY_DN16328_c1_g1_i2, TRINITY_DN16307_c1_g5_i8
transaminase activity	Molecular Function	4	0.501882	TRINITY_DN17053_c4_g1_i1, TRINITY_DN17053_c4_g1_i3, TRINITY_DN17053_c4_g1_i4, TRINITY_DN16966_c2_g5_i2
oxidoreductase activity, acting on paired donors, with incorporation or reduction of molecular oxygen	Molecular Function	4	0.501882	TRINITY_DN17581_c1_g3_i1, TRINITY_DN15219_c0_g2_i1, TRINITY_DN17330_c1_g3_i2, TRINITY_DN15415_c0_g2_i1
enzyme activator activity	Molecular Function	4	0.501882	TRINITY_DN17526_c1_g7_i2, TRINITY_DN17728_c1_g4_i2, TRINITY_DN16591_c3_g1_i1, TRINITY_DN15732_c1_g1_i1
ATP-dependent peptidase activity	Molecular Function	4	0.501882	TRINITY_DN16766_c1_g5_i4, TRINITY_DN15612_c1_g1_i2, TRINITY_DN16635_c2_g4_i3, TRINITY_DN16551_c2_g1_i1
carbohydrate binding	Molecular Function	4	0.501882	TRINITY_DN17151_c0_g1_i3, TRINITY_DN17151_c0_g14_i1, TRINITY_DN16056_c0_g3_i1, TRINITY_DN16571_c3_g1_i8
structural constituent of ribosome	Molecular Function	4	0.501882	TRINITY_DN17431_c2_g4_i2, TRINITY_DN17380_c2_g5_i1, TRINITY_DN16995_c5_g4_i2, TRINITY_DN16995_c5_g4_i1
poly(U) RNA binding	Molecular Function	3	0.376412	TRINITY_DN16569_c2_g5_i4, TRINITY_DN16569_c2_g5_i1, TRINITY_DN17541_c4_g1_i3
glyceraldehyde-3-phosphate dehydrogenase (NAD+) (phosphorylating) activity	Molecular Function	3	0.376412	TRINITY_DN16363_c5_g4_i1, TRINITY_DN16363_c5_g4_i2, TRINITY_DN16363_c5_g4_i3
chalcone isomerase activity	Molecular Function	3	0.376412	TRINITY_DN15619_c0_g2_i3, TRINITY_DN15619_c0_g2_i2, TRINITY_DN17235_c0_g7_i1
dihydrokaempferol 4-reductase activity	Molecular Function	3	0.376412	TRINITY_DN16855_c1_g2_i2, TRINITY_DN16855_c1_g2_i6, TRINITY_DN16855_c1_g2_i4
calcium-dependent protein serine/threonine kinase activity	Molecular Function	3	0.376412	TRINITY_DN11913_c0_g1_i1, TRINITY_DN17641_c2_g2_i7, TRINITY_DN11913_c0_g1_i2
oxidoreductase activity, acting on NAD(P)H, quinone or similar compound as acceptor	Molecular Function	3	0.376412	TRINITY_DN8416_c0_g1_i1, TRINITY_DN17237_c2_g6_i3, TRINITY_DN14696_c0_g2_i2
UDP-glucosyltransferase activity	Molecular Function	3	0.376412	TRINITY_DN16942_c0_g3_i1, TRINITY_DN15181_c0_g2_i2, TRINITY_DN17996_c0_g1_i2
ferric-chelate reductase activity	Molecular Function	3	0.376412	TRINITY_DN16592_c3_g3_i2, TRINITY_DN16872_c7_g2_i10, TRINITY_DN16592_c3_g3_i1
carbonate dehydratase activity	Molecular Function	3	0.376412	TRINITY_DN16656_c4_g1_i5, TRINITY_DN17384_c4_g7_i2, TRINITY_DN17647_c0_g4_i4
lyase activity	Molecular Function	3	0.376412	TRINITY_DN18252_c3_g3_i7, TRINITY_DN15415_c0_g2_i1, TRINITY_DN16919_c2_g7_i2
protein heterodimerization activity	Molecular Function	3	0.376412	TRINITY_DN17499_c1_g1_i3, TRINITY_DN17674_c3_g4_i2, TRINITY_DN16899_c7_g1_i4
oxidoreductase activity, acting on single donors with incorporation of molecular oxygen, incorporation of two atoms of oxygen	Molecular Function	3	0.376412	TRINITY_DN17119_c2_g2_i1, TRINITY_DN13418_c0_g1_i1, TRINITY_DN16228_c3_g2_i6
phosphoribulokinase activity	Molecular Function	3	0.376412	TRINITY_DN18182_c3_g2_i6, TRINITY_DN18182_c3_g2_i14, TRINITY_DN18182_c3_g2_i22
glycerophosphodiester phosphodiesterase activity	Molecular Function	3	0.376412	TRINITY_DN16287_c5_g5_i2, TRINITY_DN16287_c5_g5_i3, TRINITY_DN16287_c5_g5_i4
aminomethyltransferase activity	Molecular Function	3	0.376412	TRINITY_DN17053_c4_g1_i1, TRINITY_DN17053_c4_g1_i3, TRINITY_DN17053_c4_g1_i4
translation elongation factor activity	Molecular Function	3	0.376412	TRINITY_DN16518_c0_g3_i1, TRINITY_DN18019_c1_g2_i2, TRINITY_DN18019_c1_g2_i3
electron transporter, transferring electrons within the cyclic electron transport pathway of photosynthesis activity	Molecular Function	3	0.376412	TRINITY_DN18376_c1_g6_i2, TRINITY_DN10496_c0_g1_i1, TRINITY_DN17715_c2_g6_i2
L-glutamate transmembrane transporter activity	Molecular Function	3	0.376412	TRINITY_DN17302_c3_g2_i2, TRINITY_DN17099_c1_g2_i2, TRINITY_DN17099_c1_g2_i1
oxaloacetate transmembrane transporter activity	Molecular Function	3	0.376412	TRINITY_DN17302_c3_g2_i2, TRINITY_DN17099_c1_g2_i2, TRINITY_DN17099_c1_g2_i1
nucleic acid binding	Molecular Function	3	0.376412	TRINITY_DN17398_c2_g3_i8, TRINITY_DN17832_c0_g1_i5, TRINITY_DN17847_c1_g3_i3
ligase activity	Molecular Function	3	0.376412	TRINITY_DN18203_c2_g4_i2, TRINITY_DN17355_c0_g1_i8, TRINITY_DN17355_c0_g1_i6
leucocyanidin oxygenase activity	Molecular Function	3	0.376412	TRINITY_DN17430_c3_g6_i1, TRINITY_DN17430_c3_g6_i3, TRINITY_DN17430_c3_g5_i4
peroxiredoxin activity	Molecular Function	3	0.376412	TRINITY_DN17820_c1_g6_i1, TRINITY_DN16723_c0_g1_i2, TRINITY_DN17146_c2_g13_i1
uridine kinase activity	Molecular Function	3	0.376412	TRINITY_DN18182_c3_g2_i6, TRINITY_DN18182_c3_g2_i14, TRINITY_DN18182_c3_g2_i22
protein self-association	Molecular Function	3	0.376412	TRINITY_DN17487_c3_g1_i4, TRINITY_DN17194_c4_g1_i7, TRINITY_DN17737_c0_g1_i4
cellulase activity	Molecular Function	3	0.376412	TRINITY_DN17151_c0_g1_i3, TRINITY_DN17151_c0_g14_i1, TRINITY_DN16571_c3_g1_i8
inorganic diphosphatase activity	Molecular Function	3	0.376412	TRINITY_DN17663_c0_g7_i1, TRINITY_DN17479_c0_g5_i2, TRINITY_DN17290_c2_g2_i1
ATPase activity	Molecular Function	3	0.376412	TRINITY_DN18035_c2_g2_i1, TRINITY_DN16738_c0_g1_i4, TRINITY_DN17165_c5_g6_i3
oxoglutarate:malate antiporter activity	Molecular Function	3	0.376412	TRINITY_DN17302_c3_g2_i2, TRINITY_DN17099_c1_g2_i2, TRINITY_DN17099_c1_g2_i1
fructose-bisphosphate aldolase activity	Molecular Function	3	0.376412	TRINITY_DN17005_c1_g4_i1, TRINITY_DN16445_c4_g3_i3, TRINITY_DN17005_c1_g9_i2
sucrose synthase activity	Molecular Function	3	0.376412	TRINITY_DN17526_c1_g9_i4, TRINITY_DN17526_c1_g1_i4, TRINITY_DN17526_c1_g1_i1
3-deoxy-7-phosphoheptulonate synthase activity	Molecular Function	3	0.376412	TRINITY_DN16533_c2_g3_i1, TRINITY_DN16605_c0_g2_i1, TRINITY_DN16533_c2_g1_i3
ATPase activity, coupled to transmembrane movement of substances	Molecular Function	3	0.376412	TRINITY_DN16684_c6_g2_i6, TRINITY_DN16180_c4_g1_i4, TRINITY_DN16220_c2_g3_i2
phenylalanine ammonia-lyase activity	Molecular Function	3	0.376412	TRINITY_DN18018_c1_g1_i1, TRINITY_DN18018_c1_g1_i2, TRINITY_DN18018_c1_g1_i6
transferase activity, transferring hexosyl groups	Molecular Function	3	0.376412	TRINITY_DN18135_c2_g2_i1, TRINITY_DN16520_c0_g1_i1, TRINITY_DN14694_c0_g4_i1
serine-type endopeptidase activity	Molecular Function	3	0.376412	TRINITY_DN16766_c1_g5_i4, TRINITY_DN17633_c1_g2_i1, TRINITY_DN14854_c0_g1_i1
oxygen binding	Molecular Function	3	0.376412	TRINITY_DN17232_c1_g1_i1, TRINITY_DN16732_c2_g1_i4, TRINITY_DN15389_c0_g2_i1
naringenin 3-dioxygenase activity	Molecular Function	3	0.376412	TRINITY_DN17893_c4_g4_i2, TRINITY_DN17808_c0_g1_i2, TRINITY_DN17893_c4_g4_i5
flavin adenine dinucleotide binding	Molecular Function	3	0.376412	TRINITY_DN18387_c2_g5_i3, TRINITY_DN15854_c0_g2_i1, TRINITY_DN17148_c2_g2_i7
L-malate dehydrogenase activity	Molecular Function	3	0.376412	TRINITY_DN17893_c4_g2_i1, TRINITY_DN16260_c3_g1_i4, TRINITY_DN16260_c3_g1_i1
phosphatidic acid binding	Molecular Function	2	0.250941	TRINITY_DN18005_c0_g1_i2, TRINITY_DN18005_c0_g1_i3
fatty acid binding	Molecular Function	2	0.250941	TRINITY_DN15619_c0_g2_i3, TRINITY_DN15619_c0_g2_i2
peptide-methionine (R)-S-oxide reductase activity	Molecular Function	2	0.250941	TRINITY_DN9153_c0_g2_i1, TRINITY_DN15490_c0_g1_i2
naringenin-chalcone synthase activity	Molecular Function	2	0.250941	TRINITY_DN19550_c0_g1_i1, TRINITY_DN2868_c0_g1_i1
voltage-gated potassium channel activity	Molecular Function	2	0.250941	TRINITY_DN16972_c2_g1_i1, TRINITY_DN17644_c0_g1_i6
acidic amino acid transmembrane transporter activity	Molecular Function	2	0.250941	TRINITY_DN16848_c0_g2_i1, TRINITY_DN12586_c0_g1_i7
3-oxo-lignoceronyl-CoA synthase activity	Molecular Function	2	0.250941	TRINITY_DN16904_c1_g9_i3, TRINITY_DN17628_c2_g1_i2
ferredoxin-NADP+ reductase activity	Molecular Function	2	0.250941	TRINITY_DN17848_c0_g7_i2, TRINITY_DN17848_c0_g7_i9
NADH dehydrogenase (ubiquinone) activity	Molecular Function	2	0.250941	TRINITY_DN18108_c0_g2_i1, TRINITY_DN18108_c0_g2_i6
heat shock protein binding	Molecular Function	2	0.250941	TRINITY_DN17811_c1_g5_i3, TRINITY_DN17101_c1_g7_i4
3-oxo-arachidoyl-CoA synthase activity	Molecular Function	2	0.250941	TRINITY_DN16904_c1_g9_i3, TRINITY_DN17628_c2_g1_i2
phospholipase activity	Molecular Function	2	0.250941	TRINITY_DN17674_c3_g6_i5, TRINITY_DN17926_c2_g1_i1
poly(A)-specific ribonuclease activity	Molecular Function	2	0.250941	TRINITY_DN18442_c2_g4_i1, TRINITY_DN16987_c0_g3_i1
nutrient reservoir activity	Molecular Function	2	0.250941	TRINITY_DN16991_c4_g1_i1, TRINITY_DN11527_c0_g1_i1
3-chloroallyl aldehyde dehydrogenase activity	Molecular Function	2	0.250941	TRINITY_DN17936_c0_g1_i6, TRINITY_DN18256_c2_g4_i2
sodium:dicarboxylate symporter activity	Molecular Function	2	0.250941	TRINITY_DN17246_c3_g1_i1, TRINITY_DN17246_c3_g1_i2
3-oxo-cerotoyl-CoA synthase activity	Molecular Function	2	0.250941	TRINITY_DN16904_c1_g9_i3, TRINITY_DN17628_c2_g1_i2
polygalacturonate 4-alpha-galacturonosyltransferase activity	Molecular Function	2	0.250941	TRINITY_DN17911_c0_g2_i1, TRINITY_DN17911_c0_g2_i3
microtubule binding	Molecular Function	2	0.250941	TRINITY_DN17214_c1_g1_i2, TRINITY_DN17074_c1_g3_i5
phosphoglycerate kinase activity	Molecular Function	2	0.250941	TRINITY_DN18203_c2_g9_i3, TRINITY_DN18203_c2_g9_i2
cyclic nucleotide binding	Molecular Function	2	0.250941	TRINITY_DN18152_c0_g5_i7, TRINITY_DN17644_c0_g1_i6
caffeoyl-CoA: alcohol caffeoyl transferase activity	Molecular Function	2	0.250941	TRINITY_DN16580_c3_g8_i2, TRINITY_DN16580_c3_g8_i3
phosphocholine phosphatase activity	Molecular Function	2	0.250941	TRINITY_DN15996_c0_g4_i2, TRINITY_DN15996_c0_g4_i1
inorganic phosphate transmembrane transporter activity	Molecular Function	2	0.250941	TRINITY_DN17395_c1_g4_i3, TRINITY_DN17531_c0_g1_i6
phosphoenolpyruvate carboxylase activity	Molecular Function	2	0.250941	TRINITY_DN15996_c0_g4_i2, TRINITY_DN15996_c0_g4_i1
adenine phosphoribosyltransferase activity	Molecular Function	2	0.250941	TRINITY_DN17431_c0_g1_i1, TRINITY_DN17431_c1_g1_i4
endonuclease activity	Molecular Function	2	0.250941	TRINITY_DN18080_c0_g11_i1, TRINITY_DN17840_c1_g3_i1
P-P-bond-hydrolysis-driven protein transmembrane transporter activity	Molecular Function	2	0.250941	TRINITY_DN21252_c0_g1_i1, TRINITY_DN16234_c0_g3_i4
pyridoxal 5'-phosphate synthase (glutamine hydrolysing) activity	Molecular Function	2	0.250941	TRINITY_DN17674_c3_g4_i2, TRINITY_DN16660_c4_g2_i3
ammonium transmembrane transporter activity	Molecular Function	2	0.250941	TRINITY_DN18376_c1_g7_i1, TRINITY_DN16773_c0_g1_i5
quercetin 7-O-glucosyltransferase activity	Molecular Function	2	0.250941	TRINITY_DN18432_c4_g1_i7, TRINITY_DN16891_c4_g4_i1
heterocyclic compound binding	Molecular Function	2	0.250941	TRINITY_DN17645_c3_g5_i1, TRINITY_DN15696_c0_g1_i3
phosphoethanolamine phosphatase activity	Molecular Function	2	0.250941	TRINITY_DN15996_c0_g4_i2, TRINITY_DN15996_c0_g4_i1
glucose-1-phosphate adenylyltransferase activity	Molecular Function	2	0.250941	TRINITY_DN16066_c0_g1_i6, TRINITY_DN17597_c0_g3_i5
transferase activity	Molecular Function	2	0.250941	TRINITY_DN17073_c1_g1_i7, TRINITY_DN17384_c4_g2_i1
monodehydroascorbate reductase (NADH) activity	Molecular Function	2	0.250941	TRINITY_DN18387_c2_g5_i3, TRINITY_DN16867_c2_g10_i5
manganese ion binding	Molecular Function	2	0.250941	TRINITY_DN16991_c4_g1_i1, TRINITY_DN11527_c0_g1_i1
glycine dehydrogenase (decarboxylating) activity	Molecular Function	2	0.250941	TRINITY_DN18317_c1_g1_i11, TRINITY_DN18317_c1_g1_i7
voltage-gated anion channel activity	Molecular Function	2	0.250941	TRINITY_DN11863_c0_g1_i1, TRINITY_DN17949_c2_g8_i5
ribulose-phosphate 3-epimerase activity	Molecular Function	2	0.250941	TRINITY_DN16967_c1_g4_i3, TRINITY_DN16967_c1_g4_i6
sugar:proton symporter activity	Molecular Function	2	0.250941	TRINITY_DN16946_c0_g1_i1, TRINITY_DN17387_c7_g1_i7
lipoate synthase activity	Molecular Function	2	0.250941	TRINITY_DN16333_c0_g1_i1, TRINITY_DN14243_c0_g1_i2
translation initiation factor activity	Molecular Function	2	0.250941	TRINITY_DN17977_c0_g3_i4, TRINITY_DN15882_c0_g1_i8
acyl-CoA hydrolase activity	Molecular Function	2	0.250941	TRINITY_DN17674_c3_g6_i5, TRINITY_DN17926_c2_g1_i1
acid phosphatase activity	Molecular Function	2	0.250941	TRINITY_DN17612_c3_g6_i3, TRINITY_DN18446_c4_g5_i2
organic cyclic compound binding	Molecular Function	2	0.250941	TRINITY_DN17645_c3_g5_i1, TRINITY_DN15696_c0_g1_i3
3 iron, 4 sulfur cluster binding	Molecular Function	2	0.250941	TRINITY_DN16754_c4_g2_i3, TRINITY_DN16481_c1_g3_i4
receptor activity	Molecular Function	2	0.250941	TRINITY_DN17391_c4_g1_i2, TRINITY_DN17277_c0_g3_i1
malate transmembrane transporter activity	Molecular Function	2	0.250941	TRINITY_DN17246_c3_g1_i1, TRINITY_DN17246_c3_g1_i2
calmodulin-dependent protein kinase activity	Molecular Function	2	0.250941	TRINITY_DN11913_c0_g1_i1, TRINITY_DN11913_c0_g1_i2
urea transmembrane transporter activity	Molecular Function	2	0.250941	TRINITY_DN1522_c0_g1_i1, TRINITY_DN16514_c1_g1_i8
lysophospholipase activity	Molecular Function	2	0.250941	TRINITY_DN16580_c3_g8_i2, TRINITY_DN16580_c3_g8_i3
transketolase activity	Molecular Function	2	0.250941	TRINITY_DN17230_c0_g2_i3, TRINITY_DN17230_c0_g2_i2
actin binding	Molecular Function	2	0.250941	TRINITY_DN16619_c1_g1_i1, TRINITY_DN18387_c2_g2_i6
oxidoreductase activity, acting on paired donors, with incorporation or reduction of molecular oxygen, NAD(P)H as one donor, and incorporation of one atom of oxygen	Molecular Function	2	0.250941	TRINITY_DN17232_c1_g1_i1, TRINITY_DN16732_c2_g1_i4
plastoquinol--plastocyanin reductase activity	Molecular Function	2	0.250941	TRINITY_DN16988_c0_g1_i1, TRINITY_DN16988_c0_g2_i1
ion binding	Molecular Function	2	0.250941	TRINITY_DN18023_c3_g1_i9, TRINITY_DN15696_c0_g1_i3
neutral amino acid transmembrane transporter activity	Molecular Function	2	0.250941	TRINITY_DN16848_c0_g2_i1, TRINITY_DN12586_c0_g1_i7
proton-transporting ATP synthase activity, rotational mechanism	Molecular Function	2	0.250941	TRINITY_DN17215_c3_g3_i1, TRINITY_DN16519_c1_g4_i1
transferase activity, transferring acyl groups	Molecular Function	2	0.250941	TRINITY_DN16140_c0_g1_i4, TRINITY_DN17299_c8_g7_i1
unfolded protein binding	Molecular Function	2	0.250941	TRINITY_DN17811_c1_g5_i3, TRINITY_DN17101_c1_g7_i4
glycine hydroxymethyltransferase activity	Molecular Function	2	0.250941	TRINITY_DN16830_c2_g3_i1, TRINITY_DN16830_c2_g4_i2
alternative oxidase activity	Molecular Function	2	0.250941	TRINITY_DN16405_c2_g9_i1, TRINITY_DN16405_c2_g9_i2
geranylgeranyl-diphosphate geranylgeranyltransferase activity	Molecular Function	2	0.250941	TRINITY_DN16843_c0_g8_i1, TRINITY_DN17803_c0_g5_i2
anthocyanin 6''-O-malonyltransferase activity	Molecular Function	2	0.250941	TRINITY_DN17656_c2_g1_i4, TRINITY_DN16379_c0_g4_i1
heteropolysaccharide binding	Molecular Function	2	0.250941	TRINITY_DN18272_c1_g4_i1, TRINITY_DN18272_c1_g8_i3
aldehyde dehydrogenase (NAD) activity	Molecular Function	2	0.250941	TRINITY_DN17936_c0_g1_i6, TRINITY_DN18256_c2_g4_i2
RNA polymerase II regulatory region sequence-specific DNA binding	Molecular Function	2	0.250941	TRINITY_DN11108_c0_g1_i2, TRINITY_DN18237_c0_g2_i6
ion channel activity	Molecular Function	2	0.250941	TRINITY_DN17494_c1_g3_i1, TRINITY_DN18152_c0_g5_i7
alanine-glyoxylate transaminase activity	Molecular Function	2	0.250941	TRINITY_DN16047_c2_g2_i4, TRINITY_DN15950_c1_g2_i1
2-acylglycerol O-acyltransferase activity	Molecular Function	2	0.250941	TRINITY_DN16580_c3_g8_i2, TRINITY_DN16580_c3_g8_i3
glucosinolate:proton symporter activity	Molecular Function	2	0.250941	TRINITY_DN15887_c0_g1_i2, TRINITY_DN13497_c0_g1_i4

## Sheet: GO_LBvsLN_UpregulatedGenes
Supplementary File 4: Gene Ontology annotations obtained using BLAST2GO tool for the significantly differentially expressed assembled transcripts between red or blue versus normal light.
GO annotations	Category	No. of Transcripts	% of Transcripts (annotated upregulated genes: 863)	Transcript IDs
response to stress	Biological Process	224	25.956	TRINITY_DN16698_c5_g3_i2, TRINITY_DN16471_c4_g1_i5, TRINITY_DN16336_c0_g2_i4, TRINITY_DN16336_c0_g2_i5, TRINITY_DN3844_c0_g1_i1, TRINITY_DN17148_c2_g5_i2, TRINITY_DN17484_c3_g1_i2, TRINITY_DN13236_c0_g1_i2, TRINITY_DN16471_c4_g1_i6, TRINITY_DN5375_c0_g1_i2, TRINITY_DN5375_c0_g1_i1, TRINITY_DN16536_c8_g7_i1, TRINITY_DN14550_c0_g2_i1, TRINITY_DN14550_c0_g2_i2, TRINITY_DN16329_c3_g3_i9, TRINITY_DN17…
biosynthetic process	Biological Process	194	22.4797	TRINITY_DN16744_c2_g3_i9, TRINITY_DN17350_c1_g12_i1, TRINITY_DN13236_c0_g1_i2, TRINITY_DN17356_c2_g1_i3, TRINITY_DN17783_c3_g1_i23, TRINITY_DN5375_c0_g1_i2, TRINITY_DN16803_c0_g7_i1, TRINITY_DN17970_c4_g2_i1, TRINITY_DN17518_c3_g6_i1, TRINITY_DN17171_c5_g3_i4, TRINITY_DN24816_c0_g1_i1, TRINITY_DN17436_c2_g1_i13, TRINITY_DN16259_c0_g1_i5, TRINITY_DN14360_c0_g1_i2, TRINITY_DN17911_c0_g2_i1, TRINITY…
cellular nitrogen compound metabolic process	Biological Process	122	14.1367	TRINITY_DN16477_c2_g3_i2, TRINITY_DN17888_c3_g1_i3, TRINITY_DN13236_c0_g1_i2, TRINITY_DN18071_c0_g4_i2, TRINITY_DN17356_c2_g1_i3, TRINITY_DN17576_c1_g7_i1, TRINITY_DN17562_c1_g5_i3, TRINITY_DN21384_c0_g1_i1, TRINITY_DN11897_c0_g1_i1, TRINITY_DN11897_c0_g1_i2, TRINITY_DN16122_c0_g1_i1, TRINITY_DN5375_c0_g1_i2, TRINITY_DN16289_c3_g7_i1, TRINITY_DN14795_c0_g2_i1, TRINITY_DN17950_c2_g1_i4, TRINITY_DN…
anatomical structure development	Biological Process	106	12.2827	TRINITY_DN17484_c3_g1_i2, TRINITY_DN17350_c1_g12_i1, TRINITY_DN16956_c3_g11_i3, TRINITY_DN17052_c0_g10_i1, TRINITY_DN17052_c0_g1_i3, TRINITY_DN13236_c0_g1_i2, TRINITY_DN17052_c0_g1_i5, TRINITY_DN17925_c2_g2_i1, TRINITY_DN17783_c3_g1_i23, TRINITY_DN13547_c0_g2_i1, TRINITY_DN11897_c0_g1_i1, TRINITY_DN11897_c0_g1_i2, TRINITY_DN5375_c0_g1_i2, TRINITY_DN5375_c0_g1_i1, TRINITY_DN16289_c3_g7_i1, TRINITY…
carbohydrate metabolic process	Biological Process	91	10.5446	TRINITY_DN17800_c2_g2_i3, TRINITY_DN16325_c2_g12_i1, TRINITY_DN17119_c1_g4_i1, TRINITY_DN16471_c4_g1_i5, TRINITY_DN16066_c0_g1_i10, TRINITY_DN18066_c2_g1_i12, TRINITY_DN17350_c1_g12_i1, TRINITY_DN16956_c3_g11_i3, TRINITY_DN17052_c0_g10_i1, TRINITY_DN17052_c0_g1_i3, TRINITY_DN17052_c0_g1_i5, TRINITY_DN16471_c4_g1_i6, TRINITY_DN17576_c1_g7_i1, TRINITY_DN17783_c3_g1_i23, TRINITY_DN15275_c0_g1_i3, TR…
signal transduction	Biological Process	83	9.61761	TRINITY_DN16063_c1_g5_i2, TRINITY_DN16801_c2_g1_i7, TRINITY_DN17069_c0_g6_i1, TRINITY_DN16801_c2_g1_i4, TRINITY_DN17484_c3_g1_i2, TRINITY_DN16956_c3_g11_i3, TRINITY_DN17332_c2_g1_i9, TRINITY_DN23265_c0_g1_i1, TRINITY_DN17121_c3_g3_i1, TRINITY_DN16477_c2_g3_i2, TRINITY_DN18307_c0_g11_i1, TRINITY_DN13236_c0_g1_i2, TRINITY_DN13058_c0_g1_i2, TRINITY_DN16330_c3_g3_i5, TRINITY_DN16539_c3_g1_i7, TRINITY…
cell wall organization or biogenesis	Biological Process	75	8.69061	TRINITY_DN8213_c0_g1_i1, TRINITY_DN17119_c1_g4_i1, TRINITY_DN18066_c2_g1_i12, TRINITY_DN17350_c1_g12_i1, TRINITY_DN17052_c0_g10_i1, TRINITY_DN15226_c0_g2_i2, TRINITY_DN17052_c0_g1_i3, TRINITY_DN15226_c0_g2_i1, TRINITY_DN17052_c0_g1_i5, TRINITY_DN17783_c3_g1_i23, TRINITY_DN15275_c0_g1_i3, TRINITY_DN17847_c1_g1_i2, TRINITY_DN15987_c0_g3_i1, TRINITY_DN17922_c1_g7_i1, TRINITY_DN18546_c1_g2_i1, TRINIT…
cellular protein modification process	Biological Process	75	8.69061	TRINITY_DN17132_c2_g6_i9, TRINITY_DN17069_c0_g6_i1, TRINITY_DN17196_c1_g11_i1, TRINITY_DN16220_c2_g10_i2, TRINITY_DN17484_c3_g1_i2, TRINITY_DN16956_c3_g11_i3, TRINITY_DN17332_c2_g1_i9, TRINITY_DN18307_c0_g11_i1, TRINITY_DN16545_c1_g4_i1, TRINITY_DN17559_c4_g6_i1, TRINITY_DN17014_c1_g1_i2, TRINITY_DN17126_c5_g2_i1, TRINITY_DN17261_c3_g1_i7, TRINITY_DN16960_c1_g9_i1, TRINITY_DN16745_c1_g11_i1, TRIN…
small molecule metabolic process	Biological Process	73	8.45886	TRINITY_DN17630_c2_g1_i14, TRINITY_DN16325_c2_g12_i1, TRINITY_DN17900_c0_g2_i9, TRINITY_DN17132_c2_g6_i9, TRINITY_DN16956_c3_g11_i3, TRINITY_DN16318_c1_g8_i1, TRINITY_DN17888_c3_g1_i3, TRINITY_DN18485_c2_g1_i7, TRINITY_DN17576_c1_g7_i1, TRINITY_DN17910_c0_g4_i3, TRINITY_DN17562_c1_g5_i3, TRINITY_DN17900_c0_g5_i2, TRINITY_DN17900_c0_g5_i3, TRINITY_DN11897_c0_g1_i1, TRINITY_DN11897_c0_g1_i2, TRINIT…
reproduction	Biological Process	68	7.87949	TRINITY_DN17873_c3_g1_i1, TRINITY_DN16911_c1_g2_i2, TRINITY_DN16836_c0_g1_i4, TRINITY_DN17484_c3_g1_i2, TRINITY_DN17350_c1_g12_i1, TRINITY_DN17052_c0_g10_i1, TRINITY_DN17374_c2_g2_i2, TRINITY_DN12928_c0_g1_i3, TRINITY_DN16615_c0_g2_i2, TRINITY_DN17052_c0_g1_i3, TRINITY_DN17052_c0_g1_i5, TRINITY_DN12928_c0_g1_i2, TRINITY_DN16615_c0_g2_i4, TRINITY_DN16330_c3_g3_i5, TRINITY_DN13547_c0_g2_i1, TRINITY…
biological_process	Biological Process	58	6.72074	TRINITY_DN16472_c3_g1_i8, TRINITY_DN16897_c0_g1_i1, TRINITY_DN18541_c1_g1_i1, TRINITY_DN15989_c0_g1_i3, TRINITY_DN15884_c0_g2_i4, TRINITY_DN17613_c2_g11_i1, TRINITY_DN17914_c0_g3_i14, TRINITY_DN18458_c2_g4_i1, TRINITY_DN8837_c0_g2_i1, TRINITY_DN17893_c4_g5_i1, TRINITY_DN17893_c4_g5_i3, TRINITY_DN17363_c1_g2_i3, TRINITY_DN18453_c1_g7_i1, TRINITY_DN17088_c2_g6_i10, TRINITY_DN17985_c2_g1_i1, TRINITY…
catabolic process	Biological Process	45	5.21437	TRINITY_DN17800_c2_g2_i3, TRINITY_DN16471_c4_g1_i5, TRINITY_DN16557_c1_g2_i1, TRINITY_DN12363_c0_g1_i1, TRINITY_DN16644_c3_g6_i3, TRINITY_DN16412_c7_g1_i5, TRINITY_DN17052_c0_g10_i1, TRINITY_DN13527_c0_g1_i1, TRINITY_DN17052_c0_g1_i3, TRINITY_DN16545_c1_g4_i1, TRINITY_DN17052_c0_g1_i5, TRINITY_DN16471_c4_g1_i6, TRINITY_DN16213_c3_g1_i1, TRINITY_DN17847_c1_g1_i2, TRINITY_DN11950_c0_g2_i1, TRINITY_…
immune system process	Biological Process	39	4.51912	TRINITY_DN16336_c0_g2_i4, TRINITY_DN16336_c0_g2_i5, TRINITY_DN17132_c2_g6_i9, TRINITY_DN11219_c0_g1_i1, TRINITY_DN18266_c0_g1_i2, TRINITY_DN3844_c0_g1_i1, TRINITY_DN11219_c0_g1_i2, TRINITY_DN16412_c7_g1_i5, TRINITY_DN17374_c2_g2_i2, TRINITY_DN18266_c0_g1_i1, TRINITY_DN13236_c0_g1_i2, TRINITY_DN16580_c3_g2_i1, TRINITY_DN17551_c2_g8_i1, TRINITY_DN17422_c1_g2_i1, TRINITY_DN14360_c0_g2_i2, TRINITY_DN…
lipid metabolic process	Biological Process	39	4.51912	TRINITY_DN16744_c2_g3_i9, TRINITY_DN16644_c3_g6_i3, TRINITY_DN16412_c7_g1_i5, TRINITY_DN16956_c3_g11_i3, TRINITY_DN11752_c0_g1_i1, TRINITY_DN16318_c1_g8_i1, TRINITY_DN16890_c4_g4_i6, TRINITY_DN16452_c1_g3_i1, TRINITY_DN10633_c0_g1_i1, TRINITY_DN16452_c1_g7_i3, TRINITY_DN17536_c1_g3_i2, TRINITY_DN17325_c1_g2_i9, TRINITY_DN2591_c0_g1_i1, TRINITY_DN17708_c0_g4_i13, TRINITY_DN17708_c0_g4_i12, TRINITY…
transport	Biological Process	36	4.17149	TRINITY_DN14467_c0_g1_i6, TRINITY_DN14467_c0_g1_i4, TRINITY_DN18107_c1_g2_i2, TRINITY_DN18121_c0_g1_i5, TRINITY_DN18107_c1_g2_i11, TRINITY_DN17472_c2_g2_i1, TRINITY_DN16318_c1_g8_i1, TRINITY_DN9836_c0_g1_i1, TRINITY_DN17819_c0_g1_i1, TRINITY_DN18533_c3_g1_i2, TRINITY_DN14958_c0_g2_i5, TRINITY_DN12516_c0_g1_i1, TRINITY_DN17014_c1_g5_i3, TRINITY_DN13058_c0_g1_i2, TRINITY_DN16777_c1_g4_i1, TRINITY_D…
growth	Biological Process	33	3.82387	TRINITY_DN8213_c0_g1_i1, TRINITY_DN17132_c2_g6_i9, TRINITY_DN17069_c0_g6_i1, TRINITY_DN16389_c2_g4_i10, TRINITY_DN16284_c4_g3_i1, TRINITY_DN18398_c4_g2_i4, TRINITY_DN17484_c3_g1_i2, TRINITY_DN16956_c3_g11_i3, TRINITY_DN16389_c1_g1_i1, TRINITY_DN16477_c2_g3_i2, TRINITY_DN15226_c0_g2_i2, TRINITY_DN15226_c0_g2_i1, TRINITY_DN17776_c0_g1_i3, TRINITY_DN17922_c1_g7_i1, TRINITY_DN17708_c0_g4_i13, TRINITY…
cell differentiation	Biological Process	27	3.12862	TRINITY_DN16801_c2_g1_i7, TRINITY_DN16389_c2_g4_i10, TRINITY_DN18398_c4_g2_i4, TRINITY_DN16801_c2_g1_i4, TRINITY_DN23265_c0_g1_i1, TRINITY_DN3876_c0_g1_i1, TRINITY_DN8674_c0_g1_i1, TRINITY_DN16947_c2_g2_i1, TRINITY_DN16213_c3_g1_i1, TRINITY_DN18357_c3_g8_i1, TRINITY_DN17390_c4_g11_i2, TRINITY_DN17283_c3_g2_i2, TRINITY_DN18309_c5_g1_i1, TRINITY_DN17283_c3_g2_i1, TRINITY_DN2591_c0_g1_i1, TRINITY_DN…
cell morphogenesis	Biological Process	21	2.43337	TRINITY_DN8213_c0_g1_i1, TRINITY_DN16284_c4_g2_i4, TRINITY_DN17132_c2_g6_i9, TRINITY_DN17069_c0_g6_i1, TRINITY_DN17430_c3_g1_i3, TRINITY_DN23287_c0_g1_i1, TRINITY_DN16389_c2_g4_i10, TRINITY_DN16284_c4_g3_i1, TRINITY_DN16763_c0_g3_i1, TRINITY_DN16284_c4_g2_i2, TRINITY_DN16389_c1_g1_i1, TRINITY_DN16477_c2_g3_i2, TRINITY_DN15226_c0_g2_i2, TRINITY_DN15226_c0_g2_i1, TRINITY_DN17283_c3_g2_i2, TRINITY_D…
homeostatic process	Biological Process	20	2.3175	TRINITY_DN14713_c0_g1_i1, TRINITY_DN17613_c2_g3_i2, TRINITY_DN17132_c2_g6_i9, TRINITY_DN17992_c1_g2_i6, TRINITY_DN17286_c4_g4_i1, TRINITY_DN16644_c3_g6_i3, TRINITY_DN16389_c2_g4_i10, TRINITY_DN17472_c2_g4_i5, TRINITY_DN9836_c0_g1_i1, TRINITY_DN16427_c2_g12_i1, TRINITY_DN11863_c0_g1_i6, TRINITY_DN16534_c1_g2_i11, TRINITY_DN14612_c0_g1_i5, TRINITY_DN17024_c0_g1_i2, TRINITY_DN18077_c4_g1_i8, TRINITY…
embryo development	Biological Process	16	1.854	TRINITY_DN17873_c3_g1_i1, TRINITY_DN17380_c2_g4_i5, TRINITY_DN16836_c0_g1_i4, TRINITY_DN18121_c0_g1_i5, TRINITY_DN18279_c0_g1_i2, TRINITY_DN14673_c0_g1_i2, TRINITY_DN12928_c0_g1_i3, TRINITY_DN16615_c0_g2_i2, TRINITY_DN18428_c4_g3_i5, TRINITY_DN12928_c0_g1_i2, TRINITY_DN16615_c0_g2_i4, TRINITY_DN18422_c1_g4_i6, TRINITY_DN16836_c1_g7_i1, TRINITY_DN16701_c0_g1_i22, TRINITY_DN18473_c0_g3_i3, TRINITY_…
cellular amino acid metabolic process	Biological Process	15	1.73812	TRINITY_DN16284_c4_g2_i4, TRINITY_DN16194_c0_g4_i1, TRINITY_DN16803_c0_g7_i1, TRINITY_DN16284_c4_g3_i1, TRINITY_DN16182_c0_g2_i1, TRINITY_DN13527_c0_g1_i1, TRINITY_DN16284_c4_g2_i2, TRINITY_DN16426_c6_g1_i9, TRINITY_DN18428_c4_g3_i5, TRINITY_DN18246_c5_g4_i4, TRINITY_DN14439_c0_g1_i2, TRINITY_DN16426_c6_g1_i11, TRINITY_DN16426_c6_g1_i13, TRINITY_DN16939_c0_g2_i11, TRINITY_DN16508_c6_g6_i8
secondary metabolic process	Biological Process	15	1.73812	TRINITY_DN17634_c0_g1_i6, TRINITY_DN17367_c1_g4_i1, TRINITY_DN16489_c5_g6_i3, TRINITY_DN16318_c1_g9_i3, TRINITY_DN16318_c1_g8_i1, TRINITY_DN16852_c0_g1_i3, TRINITY_DN17550_c1_g2_i1, TRINITY_DN17634_c0_g3_i1, TRINITY_DN18398_c3_g1_i10, TRINITY_DN15778_c0_g2_i1, TRINITY_DN14795_c0_g1_i1, TRINITY_DN18398_c3_g1_i9, TRINITY_DN17701_c1_g3_i3, TRINITY_DN16922_c2_g1_i9, TRINITY_DN17985_c3_g2_i2
anatomical structure formation involved in morphogenesis	Biological Process	14	1.62225	TRINITY_DN16801_c2_g1_i7, TRINITY_DN17108_c0_g12_i1, TRINITY_DN18121_c0_g1_i5, TRINITY_DN16801_c2_g1_i4, TRINITY_DN11752_c0_g1_i1, TRINITY_DN17408_c2_g1_i6, TRINITY_DN17408_c2_g1_i3, TRINITY_DN17776_c0_g1_i3, TRINITY_DN16330_c3_g1_i2, TRINITY_DN17922_c1_g7_i1, TRINITY_DN16286_c0_g7_i1, TRINITY_DN11634_c0_g1_i1, TRINITY_DN17511_c1_g6_i1, TRINITY_DN18031_c0_g1_i5
cell division	Biological Process	14	1.62225	TRINITY_DN17380_c2_g4_i5, TRINITY_DN17227_c2_g1_i12, TRINITY_DN18182_c3_g6_i1, TRINITY_DN18398_c4_g2_i4, TRINITY_DN18237_c0_g8_i1, TRINITY_DN17269_c0_g2_i2, TRINITY_DN17333_c3_g3_i1, TRINITY_DN15987_c0_g3_i1, TRINITY_DN7309_c0_g1_i1, TRINITY_DN16701_c0_g1_i22, TRINITY_DN16259_c0_g1_i5, TRINITY_DN15987_c0_g3_i7, TRINITY_DN7153_c0_g1_i1, TRINITY_DN18031_c0_g1_i5
sulfur compound metabolic process	Biological Process	14	1.62225	TRINITY_DN17888_c3_g1_i12, TRINITY_DN16182_c0_g2_i1, TRINITY_DN16852_c0_g1_i3, TRINITY_DN17888_c3_g1_i3, TRINITY_DN18428_c4_g3_i5, TRINITY_DN17531_c0_g1_i9, TRINITY_DN16645_c0_g2_i28, TRINITY_DN15778_c0_g2_i1, TRINITY_DN14795_c0_g1_i1, TRINITY_DN17910_c0_g4_i11, TRINITY_DN17701_c1_g3_i3, TRINITY_DN16922_c2_g1_i9, TRINITY_DN16939_c0_g2_i11, TRINITY_DN17985_c3_g2_i2
cell cycle	Biological Process	14	1.62225	TRINITY_DN17749_c4_g1_i4, TRINITY_DN18121_c0_g1_i5, TRINITY_DN16730_c3_g3_i5, TRINITY_DN16530_c4_g7_i1, TRINITY_DN17333_c3_g3_i1, TRINITY_DN17999_c1_g4_i3, TRINITY_DN16970_c1_g9_i1, TRINITY_DN7309_c0_g1_i1, TRINITY_DN16289_c3_g7_i1, TRINITY_DN17606_c2_g2_i2, TRINITY_DN7153_c0_g1_i1, TRINITY_DN13637_c0_g1_i7, TRINITY_DN13563_c0_g1_i1, TRINITY_DN15975_c0_g1_i1
generation of precursor metabolites and energy	Biological Process	12	1.3905	TRINITY_DN16927_c2_g2_i3, TRINITY_DN17208_c0_g6_i3, TRINITY_DN16066_c0_g1_i10, TRINITY_DN18126_c0_g1_i6, TRINITY_DN18289_c4_g2_i2, TRINITY_DN15996_c0_g1_i2, TRINITY_DN18277_c2_g6_i1, TRINITY_DN15996_c0_g2_i2, TRINITY_DN16452_c1_g3_i1, TRINITY_DN15114_c0_g1_i3, TRINITY_DN16452_c1_g7_i3, TRINITY_DN16732_c2_g2_i3
vesicle-mediated transport	Biological Process	12	1.3905	TRINITY_DN7309_c0_g1_i1, TRINITY_DN13525_c0_g3_i1, TRINITY_DN16592_c3_g4_i4, TRINITY_DN17174_c0_g1_i1, TRINITY_DN18441_c4_g1_i11, TRINITY_DN18226_c1_g4_i2, TRINITY_DN18244_c1_g2_i1, TRINITY_DN16047_c0_g1_i1, TRINITY_DN18439_c1_g2_i5, TRINITY_DN18023_c3_g1_i7, TRINITY_DN18012_c3_g2_i4, TRINITY_DN16951_c2_g6_i1
DNA metabolic process	Biological Process	10	1.15875	TRINITY_DN16698_c5_g3_i2, TRINITY_DN17698_c1_g5_i2, TRINITY_DN18365_c0_g1_i14, TRINITY_DN17380_c2_g4_i5, TRINITY_DN16594_c3_g8_i3, TRINITY_DN18540_c1_g1_i7, TRINITY_DN16730_c3_g3_i5, TRINITY_DN17606_c2_g2_i2, TRINITY_DN13637_c0_g1_i7, TRINITY_DN18428_c4_g3_i5
cofactor metabolic process	Biological Process	10	1.15875	TRINITY_DN16325_c2_g12_i1, TRINITY_DN16733_c3_g6_i2, TRINITY_DN17132_c2_g6_i9, TRINITY_DN16803_c0_g7_i1, TRINITY_DN17019_c2_g8_i1, TRINITY_DN18126_c0_g1_i6, TRINITY_DN16345_c3_g1_i2, TRINITY_DN17052_c0_g4_i3, TRINITY_DN17910_c0_g4_i11, TRINITY_DN18428_c4_g3_i5
photosynthesis	Biological Process	9	1.04287	TRINITY_DN17208_c0_g6_i3, TRINITY_DN10858_c0_g1_i1, TRINITY_DN8172_c0_g1_i1, TRINITY_DN18289_c4_g2_i2, TRINITY_DN15996_c0_g1_i2, TRINITY_DN15996_c0_g2_i2, TRINITY_DN16452_c1_g3_i1, TRINITY_DN15114_c0_g1_i3, TRINITY_DN16452_c1_g7_i3
nucleobase-containing compound catabolic process	Biological Process	9	1.04287	TRINITY_DN18442_c2_g4_i1, TRINITY_DN16987_c0_g3_i1, TRINITY_DN17900_c0_g5_i2, TRINITY_DN17900_c0_g2_i9, TRINITY_DN17900_c0_g5_i3, TRINITY_DN16414_c2_g1_i3, TRINITY_DN16318_c1_g9_i3, TRINITY_DN16318_c1_g8_i1, TRINITY_DN18428_c4_g3_i5
developmental maturation	Biological Process	9	1.04287	TRINITY_DN17873_c3_g1_i1, TRINITY_DN16801_c2_g1_i7, TRINITY_DN18182_c3_g6_i1, TRINITY_DN16644_c3_g6_i3, TRINITY_DN16389_c2_g4_i10, TRINITY_DN18398_c4_g2_i4, TRINITY_DN16763_c0_g3_i1, TRINITY_DN16801_c2_g1_i4, TRINITY_DN16519_c1_g1_i2
translation	Biological Process	9	1.04287	TRINITY_DN18365_c0_g1_i14, TRINITY_DN18257_c0_g2_i4, TRINITY_DN18144_c0_g1_i1, TRINITY_DN17960_c0_g4_i1, TRINITY_DN16270_c1_g4_i1, TRINITY_DN17766_c4_g1_i12, TRINITY_DN16917_c0_g2_i3, TRINITY_DN18257_c0_g1_i10, TRINITY_DN16508_c6_g6_i8
aging	Biological Process	9	1.04287	TRINITY_DN15778_c0_g2_i1, TRINITY_DN17860_c1_g2_i2, TRINITY_DN18182_c3_g6_i1, TRINITY_DN17359_c0_g3_i2, TRINITY_DN14360_c0_g1_i2, TRINITY_DN14360_c0_g2_i2, TRINITY_DN15953_c0_g1_i1, TRINITY_DN13236_c0_g1_i2, TRINITY_DN14838_c0_g1_i5
cellular component assembly	Biological Process	8	0.926999	TRINITY_DN17749_c4_g1_i4, TRINITY_DN11434_c0_g1_i2, TRINITY_DN11434_c0_g1_i1, TRINITY_DN17225_c6_g3_i14, TRINITY_DN17794_c2_g6_i4, TRINITY_DN15953_c0_g1_i1, TRINITY_DN18237_c0_g8_i1, TRINITY_DN18023_c3_g1_i7
protein complex assembly	Biological Process	8	0.926999	TRINITY_DN16867_c2_g1_i2, TRINITY_DN16182_c0_g2_i1, TRINITY_DN17174_c0_g1_i1, TRINITY_DN18200_c0_g2_i4, TRINITY_DN17766_c4_g1_i12, TRINITY_DN16746_c1_g6_i1, TRINITY_DN15996_c0_g1_i2, TRINITY_DN15996_c0_g2_i2
cell death	Biological Process	8	0.926999	TRINITY_DN17132_c2_g6_i9, TRINITY_DN16672_c0_g2_i5, TRINITY_DN16412_c7_g1_i5, TRINITY_DN18473_c0_g3_i3, TRINITY_DN18244_c1_g2_i1, TRINITY_DN16345_c3_g8_i1, TRINITY_DN16213_c3_g1_i1, TRINITY_DN15921_c0_g1_i1
protein targeting	Biological Process	6	0.695249	TRINITY_DN18077_c4_g1_i8, TRINITY_DN18182_c3_g2_i19, TRINITY_DN18244_c1_g2_i1, TRINITY_DN17766_c4_g1_i12, TRINITY_DN14236_c0_g1_i4, TRINITY_DN16047_c0_g1_i1
protein folding	Biological Process	6	0.695249	TRINITY_DN18238_c2_g6_i7, TRINITY_DN18186_c2_g1_i10, TRINITY_DN16703_c0_g3_i3, TRINITY_DN18238_c2_g6_i3, TRINITY_DN16889_c3_g6_i2, TRINITY_DN16889_c3_g6_i1
membrane organization	Biological Process	6	0.695249	TRINITY_DN7309_c0_g1_i1, TRINITY_DN16592_c3_g4_i4, TRINITY_DN18441_c4_g1_i11, TRINITY_DN14236_c0_g1_i4, TRINITY_DN17621_c3_g1_i13, TRINITY_DN18023_c3_g1_i7
chromosome organization	Biological Process	6	0.695249	TRINITY_DN16698_c5_g3_i2, TRINITY_DN18540_c1_g1_i7, TRINITY_DN17374_c2_g2_i2, TRINITY_DN16730_c3_g3_i5, TRINITY_DN14236_c0_g1_i4, TRINITY_DN18428_c4_g3_i5
cytoskeleton organization	Biological Process	6	0.695249	TRINITY_DN17749_c4_g1_i4, TRINITY_DN17225_c6_g3_i14, TRINITY_DN18398_c4_g2_i4, TRINITY_DN17794_c2_g6_i4, TRINITY_DN18200_c0_g2_i4, TRINITY_DN16746_c1_g6_i1
mRNA processing	Biological Process	5	0.579374	TRINITY_DN16836_c1_g3_i2, TRINITY_DN16318_c1_g9_i3, TRINITY_DN17374_c2_g2_i2, TRINITY_DN16318_c1_g8_i1, TRINITY_DN13637_c0_g1_i7
nucleocytoplasmic transport	Biological Process	5	0.579374	TRINITY_DN18182_c3_g2_i19, TRINITY_DN16381_c0_g1_i5, TRINITY_DN17374_c2_g2_i2, TRINITY_DN17766_c4_g1_i12, TRINITY_DN14236_c0_g1_i4
symbiosis, encompassing mutualism through parasitism	Biological Process	5	0.579374	TRINITY_DN18365_c0_g1_i14, TRINITY_DN16442_c0_g2_i5, TRINITY_DN15297_c0_g1_i6, TRINITY_DN16430_c2_g1_i7, TRINITY_DN18200_c0_g2_i4
protein maturation	Biological Process	4	0.463499	TRINITY_DN17676_c2_g2_i3, TRINITY_DN13871_c0_g1_i2, TRINITY_DN17053_c2_g1_i3, TRINITY_DN15921_c0_g1_i1
mitotic cell cycle	Biological Process	4	0.463499	TRINITY_DN17380_c2_g4_i5, TRINITY_DN15987_c0_g3_i1, TRINITY_DN15987_c0_g3_i7, TRINITY_DN18237_c0_g8_i1
vacuolar transport	Biological Process	4	0.463499	TRINITY_DN3333_c0_g1_i1, TRINITY_DN18077_c4_g1_i8, TRINITY_DN18441_c4_g1_i11, TRINITY_DN16047_c0_g1_i1
autophagy	Biological Process	4	0.463499	TRINITY_DN14958_c0_g1_i2, TRINITY_DN15953_c0_g1_i1, TRINITY_DN14958_c0_g2_i5, TRINITY_DN16922_c2_g1_i9
locomotion	Biological Process	4	0.463499	TRINITY_DN17708_c0_g4_i13, TRINITY_DN17708_c0_g4_i12, TRINITY_DN12928_c0_g1_i3, TRINITY_DN12928_c0_g1_i2
extracellular matrix organization	Biological Process	4	0.463499	TRINITY_DN11434_c0_g1_i2, TRINITY_DN11434_c0_g1_i1, TRINITY_DN17531_c0_g1_i9, TRINITY_DN16645_c0_g2_i28
cell proliferation	Biological Process	3	0.347625	TRINITY_DN16477_c2_g3_i2, TRINITY_DN17429_c2_g3_i12, TRINITY_DN17985_c0_g1_i1
nitrogen cycle metabolic process	Biological Process	2	0.23175	TRINITY_DN18304_c0_g1_i2, TRINITY_DN16469_c0_g5_i1
cell adhesion	Biological Process	2	0.23175	TRINITY_DN16782_c2_g2_i1, TRINITY_DN17783_c3_g1_i23
mitochondrion organization	Biological Process	2	0.23175	TRINITY_DN17613_c2_g3_i2, TRINITY_DN15953_c0_g1_i1
transmembrane transport	Biological Process	2	0.23175	TRINITY_DN17132_c2_g6_i9, TRINITY_DN15961_c0_g1_i3
nucleus	Cellular Component	217	25.1448	TRINITY_DN16698_c5_g3_i2, TRINITY_DN15884_c0_g2_i4, TRINITY_DN17356_c2_g1_i3, TRINITY_DN17914_c0_g3_i14, TRINITY_DN16777_c1_g4_i1, TRINITY_DN5375_c0_g1_i2, TRINITY_DN5375_c0_g1_i1, TRINITY_DN16777_c1_g4_i2, TRINITY_DN16536_c8_g7_i1, TRINITY_DN17837_c1_g3_i10, TRINITY_DN17970_c4_g2_i1, TRINITY_DN16270_c1_g4_i1, TRINITY_DN17836_c1_g5_i3, TRINITY_DN17836_c1_g5_i1, TRINITY_DN18221_c3_g4_i4, TRINITY_D…
plasma membrane	Cellular Component	177	20.5098	TRINITY_DN18138_c2_g2_i1, TRINITY_DN16738_c0_g1_i1, TRINITY_DN16801_c2_g1_i7, TRINITY_DN16801_c2_g1_i4, TRINITY_DN17306_c1_g8_i2, TRINITY_DN17484_c3_g1_i2, TRINITY_DN16592_c3_g4_i4, TRINITY_DN17332_c2_g1_i9, TRINITY_DN15297_c0_g1_i6, TRINITY_DN17121_c3_g3_i1, TRINITY_DN18307_c0_g11_i1, TRINITY_DN17199_c1_g3_i2, TRINITY_DN17888_c3_g1_i3, TRINITY_DN18295_c2_g1_i5, TRINITY_DN13058_c0_g1_i2, TRINITY_…
plastid	Cellular Component	106	12.2827	TRINITY_DN17630_c2_g1_i14, TRINITY_DN16703_c0_g3_i3, TRINITY_DN17121_c3_g3_i1, TRINITY_DN17910_c0_g4_i3, TRINITY_DN12300_c0_g1_i2, TRINITY_DN17024_c0_g1_i2, TRINITY_DN17910_c0_g4_i7, TRINITY_DN16732_c2_g2_i3, TRINITY_DN16508_c6_g6_i8, TRINITY_DN16803_c0_g7_i1, TRINITY_DN18107_c1_g1_i2, TRINITY_DN16672_c0_g2_i5, TRINITY_DN17222_c1_g1_i4, TRINITY_DN12981_c0_g1_i3, TRINITY_DN16722_c0_g1_i7, TRINITY_…
cytosol	Cellular Component	102	11.8192	TRINITY_DN16698_c5_g3_i2, TRINITY_DN16956_c3_g11_i3, TRINITY_DN13527_c0_g1_i1, TRINITY_DN17888_c3_g1_i3, TRINITY_DN18012_c3_g2_i4, TRINITY_DN17576_c1_g7_i1, TRINITY_DN17910_c0_g4_i3, TRINITY_DN14658_c0_g1_i5, TRINITY_DN13525_c0_g3_i1, TRINITY_DN17910_c0_g4_i7, TRINITY_DN18257_c0_g2_i4, TRINITY_DN16867_c2_g1_i2, TRINITY_DN16803_c0_g7_i1, TRINITY_DN16270_c1_g4_i1, TRINITY_DN16869_c0_g1_i5, TRINITY_…
cytoplasm	Cellular Component	96	11.124	TRINITY_DN17873_c3_g1_i1, TRINITY_DN16471_c4_g1_i5, TRINITY_DN17367_c1_g4_i1, TRINITY_DN17132_c2_g6_i9, TRINITY_DN13986_c0_g1_i2, TRINITY_DN17429_c2_g2_i2, TRINITY_DN17225_c6_g3_i14, TRINITY_DN17108_c0_g12_i1, TRINITY_DN17148_c2_g5_i2, TRINITY_DN13986_c0_g1_i3, TRINITY_DN17472_c2_g2_i1, TRINITY_DN17613_c2_g11_i1, TRINITY_DN17571_c1_g2_i4, TRINITY_DN16471_c4_g1_i6, TRINITY_DN17376_c1_g4_i2, TRINIT…
extracellular region	Cellular Component	86	9.96524	TRINITY_DN8213_c0_g1_i1, TRINITY_DN17800_c2_g2_i3, TRINITY_DN17069_c0_g6_i1, TRINITY_DN18066_c2_g1_i12, TRINITY_DN15989_c0_g1_i3, TRINITY_DN17374_c2_g2_i2, TRINITY_DN15226_c0_g2_i2, TRINITY_DN17052_c0_g1_i3, TRINITY_DN15226_c0_g2_i1, TRINITY_DN16830_c3_g1_i1, TRINITY_DN13547_c0_g2_i1, TRINITY_DN15275_c0_g1_i3, TRINITY_DN18040_c0_g1_i5, TRINITY_DN17922_c1_g7_i1, TRINITY_DN18546_c1_g2_i1, TRINITY_D…
Golgi apparatus	Cellular Component	76	8.80649	TRINITY_DN16325_c2_g12_i1, TRINITY_DN17119_c1_g4_i1, TRINITY_DN16801_c2_g1_i7, TRINITY_DN16744_c2_g3_i9, TRINITY_DN18266_c0_g1_i2, TRINITY_DN16981_c3_g4_i1, TRINITY_DN16801_c2_g1_i4, TRINITY_DN15989_c0_g1_i3, TRINITY_DN17350_c1_g12_i1, TRINITY_DN18266_c0_g1_i1, TRINITY_DN16592_c3_g4_i4, TRINITY_DN15226_c0_g2_i2, TRINITY_DN15226_c0_g2_i1, TRINITY_DN18439_c1_g2_i5, TRINITY_DN18455_c0_g2_i3, TRINITY…
cell wall	Cellular Component	67	7.76362	TRINITY_DN8213_c0_g1_i1, TRINITY_DN18066_c2_g1_i12, TRINITY_DN15989_c0_g1_i3, TRINITY_DN17484_c3_g1_i2, TRINITY_DN17052_c0_g10_i1, TRINITY_DN16982_c4_g2_i8, TRINITY_DN15226_c0_g2_i2, TRINITY_DN17052_c0_g1_i3, TRINITY_DN15226_c0_g2_i1, TRINITY_DN17052_c0_g1_i5, TRINITY_DN15275_c0_g1_i3, TRINITY_DN17024_c0_g1_i2, TRINITY_DN17922_c1_g7_i1, TRINITY_DN18546_c1_g2_i1, TRINITY_DN18546_c1_g2_i3, TRINITY_…
vacuole	Cellular Component	53	6.14137	TRINITY_DN16325_c2_g12_i1, TRINITY_DN18266_c0_g1_i2, TRINITY_DN18266_c0_g1_i1, TRINITY_DN14958_c0_g2_i5, TRINITY_DN18439_c1_g2_i5, TRINITY_DN18295_c2_g1_i5, TRINITY_DN3333_c0_g1_i1, TRINITY_DN18058_c1_g3_i2, TRINITY_DN17783_c3_g1_i23, TRINITY_DN12300_c0_g1_i2, TRINITY_DN17024_c0_g1_i2, TRINITY_DN17663_c0_g6_i2, TRINITY_DN13525_c0_g3_i1, TRINITY_DN17663_c0_g2_i1, TRINITY_DN16348_c2_g1_i9, TRINITY_…
mitochondrion	Cellular Component	39	4.51912	TRINITY_DN17537_c2_g3_i1, TRINITY_DN17900_c0_g2_i9, TRINITY_DN16932_c3_g8_i1, TRINITY_DN18398_c4_g2_i4, TRINITY_DN18191_c0_g1_i8, TRINITY_DN18191_c0_g1_i7, TRINITY_DN18191_c0_g1_i5, TRINITY_DN18012_c3_g2_i4, TRINITY_DN14838_c0_g1_i5, TRINITY_DN15778_c0_g2_i1, TRINITY_DN17900_c0_g5_i2, TRINITY_DN17900_c0_g5_i3, TRINITY_DN16838_c5_g2_i1, TRINITY_DN16932_c3_g2_i2, TRINITY_DN16733_c2_g3_i2, TRINITY_D…
endoplasmic reticulum	Cellular Component	38	4.40324	TRINITY_DN16325_c2_g12_i1, TRINITY_DN16897_c0_g1_i1, TRINITY_DN18292_c0_g1_i3, TRINITY_DN16389_c2_g4_i10, TRINITY_DN17350_c1_g12_i1, TRINITY_DN16318_c1_g8_i1, TRINITY_DN16427_c2_g12_i1, TRINITY_DN15297_c0_g1_i6, TRINITY_DN17931_c0_g2_i30, TRINITY_DN17005_c1_g1_i5, TRINITY_DN16545_c1_g4_i1, TRINITY_DN15718_c0_g1_i1, TRINITY_DN16452_c1_g3_i1, TRINITY_DN16452_c1_g7_i3, TRINITY_DN16152_c2_g9_i2, TRIN…
protein complex	Cellular Component	37	4.28737	TRINITY_DN17380_c2_g4_i5, TRINITY_DN26326_c0_g1_i1, TRINITY_DN18292_c0_g1_i3, TRINITY_DN17472_c2_g2_i1, TRINITY_DN18441_c4_g1_i11, TRINITY_DN16047_c0_g1_i1, TRINITY_DN18439_c1_g2_i5, TRINITY_DN18398_c3_g1_i10, TRINITY_DN16987_c0_g3_i1, TRINITY_DN13525_c0_g3_i1, TRINITY_DN16619_c1_g1_i1, TRINITY_DN16331_c0_g2_i4, TRINITY_DN18226_c1_g4_i2, TRINITY_DN18244_c1_g2_i1, TRINITY_DN16951_c2_g6_i1, TRINITY…
endosome	Cellular Component	24	2.781	TRINITY_DN18174_c2_g2_i4, TRINITY_DN16801_c2_g1_i7, TRINITY_DN16705_c0_g9_i1, TRINITY_DN18292_c0_g1_i3, TRINITY_DN16801_c2_g1_i4, TRINITY_DN16519_c1_g1_i2, TRINITY_DN18441_c4_g1_i11, TRINITY_DN16047_c0_g1_i1, TRINITY_DN18455_c0_g2_i3, TRINITY_DN17983_c2_g2_i6, TRINITY_DN17542_c2_g3_i1, TRINITY_DN17783_c3_g1_i23, TRINITY_DN18011_c0_g1_i5, TRINITY_DN11434_c0_g1_i1, TRINITY_DN16262_c3_g2_i21, TRINIT…
cytoskeleton	Cellular Component	23	2.66512	TRINITY_DN17749_c4_g1_i4, TRINITY_DN18292_c0_g1_i3, TRINITY_DN17225_c6_g3_i14, TRINITY_DN18266_c1_g10_i2, TRINITY_DN18398_c4_g2_i4, TRINITY_DN18266_c1_g10_i3, TRINITY_DN14958_c0_g1_i2, TRINITY_DN17613_c2_g11_i1, TRINITY_DN14958_c0_g2_i5, TRINITY_DN16775_c2_g3_i1, TRINITY_DN17376_c1_g4_i2, TRINITY_DN16775_c2_g5_i4, TRINITY_DN2957_c0_g1_i1, TRINITY_DN18266_c1_g9_i1, TRINITY_DN16331_c0_g3_i1, TRINIT…
cellular_component	Cellular Component	19	2.20162	TRINITY_DN16878_c0_g1_i1, TRINITY_DN16984_c3_g2_i1, TRINITY_DN16592_c3_g4_i3, TRINITY_DN16489_c5_g6_i3, TRINITY_DN16579_c1_g5_i2, TRINITY_DN15130_c0_g1_i2, TRINITY_DN12135_c0_g1_i2, TRINITY_DN18533_c3_g1_i2, TRINITY_DN16579_c1_g2_i3, TRINITY_DN17734_c1_g1_i3, TRINITY_DN12204_c0_g1_i2, TRINITY_DN16235_c1_g15_i1, TRINITY_DN18455_c0_g2_i7, TRINITY_DN17536_c1_g3_i2, TRINITY_DN16592_c3_g7_i3, TRINITY_…
intracellular	Cellular Component	17	1.96987	TRINITY_DN16063_c1_g5_i2, TRINITY_DN15999_c0_g1_i3, TRINITY_DN17119_c1_g2_i1, TRINITY_DN15999_c0_g1_i1, TRINITY_DN17794_c2_g6_i4, TRINITY_DN18307_c0_g11_i1, TRINITY_DN17014_c1_g1_i2, TRINITY_DN17852_c0_g2_i2, TRINITY_DN17147_c1_g2_i3, TRINITY_DN17147_c1_g2_i5, TRINITY_DN18540_c1_g1_i7, TRINITY_DN16442_c0_g2_i5, TRINITY_DN16122_c0_g1_i2, TRINITY_DN18473_c0_g3_i3, TRINITY_DN12750_c0_g1_i3, TRINITY_…
peroxisome	Cellular Component	16	1.854	TRINITY_DN16927_c2_g2_i3, TRINITY_DN17888_c3_g1_i12, TRINITY_DN17374_c2_g2_i2, TRINITY_DN18279_c0_g1_i2, TRINITY_DN17888_c3_g1_i3, TRINITY_DN17642_c0_g1_i15, TRINITY_DN13058_c0_g1_i2, TRINITY_DN14838_c0_g1_i5, TRINITY_DN17642_c0_g1_i6, TRINITY_DN16849_c1_g7_i1, TRINITY_DN16874_c2_g9_i1, TRINITY_DN17325_c1_g2_i9, TRINITY_DN16849_c1_g7_i5, TRINITY_DN17910_c0_g4_i11, TRINITY_DN17031_c1_g1_i1, TRINIT…
organelle	Cellular Component	15	1.73812	TRINITY_DN17367_c1_g4_i1, TRINITY_DN13986_c0_g1_i2, TRINITY_DN17119_c1_g2_i1, TRINITY_DN17429_c2_g2_i2, TRINITY_DN13986_c0_g1_i3, TRINITY_DN12663_c0_g2_i1, TRINITY_DN16812_c0_g6_i3, TRINITY_DN16844_c0_g1_i2, TRINITY_DN17609_c1_g1_i1, TRINITY_DN14658_c0_g1_i5, TRINITY_DN18540_c1_g1_i7, TRINITY_DN19556_c0_g1_i1, TRINITY_DN16289_c1_g1_i1, TRINITY_DN17673_c1_g1_i12, TRINITY_DN17088_c2_g6_i10
thylakoid	Cellular Component	11	1.27462	TRINITY_DN17422_c1_g3_i1, TRINITY_DN17601_c0_g3_i2, TRINITY_DN17422_c1_g3_i4, TRINITY_DN17916_c1_g3_i11, TRINITY_DN18289_c4_g2_i2, TRINITY_DN17601_c0_g3_i5, TRINITY_DN18458_c2_g4_i1, TRINITY_DN16452_c1_g3_i1, TRINITY_DN15114_c0_g1_i3, TRINITY_DN10633_c0_g1_i1, TRINITY_DN16452_c1_g7_i3
nuclear envelope	Cellular Component	9	1.04287	TRINITY_DN18182_c3_g2_i19, TRINITY_DN16381_c0_g1_i5, TRINITY_DN16318_c1_g9_i3, TRINITY_DN17472_c2_g2_i1, TRINITY_DN16318_c1_g8_i1, TRINITY_DN9836_c0_g1_i1, TRINITY_DN17766_c4_g1_i12, TRINITY_DN14236_c0_g1_i4, TRINITY_DN10655_c0_g1_i1
nucleoplasm	Cellular Component	8	0.926999	TRINITY_DN18357_c3_g8_i1, TRINITY_DN16733_c3_g6_i2, TRINITY_DN17132_c2_g6_i9, TRINITY_DN18182_c3_g2_i19, TRINITY_DN18398_c3_g1_i9, TRINITY_DN17533_c0_g1_i6, TRINITY_DN15692_c0_g1_i1, TRINITY_DN18398_c3_g1_i10
extracellular space	Cellular Component	7	0.811124	TRINITY_DN14467_c0_g1_i6, TRINITY_DN16557_c2_g2_i5, TRINITY_DN14467_c0_g1_i4, TRINITY_DN17422_c1_g2_i1, TRINITY_DN16945_c1_g2_i4, TRINITY_DN16213_c3_g1_i1, TRINITY_DN15921_c0_g1_i1
cytoplasmic vesicle	Cellular Component	6	0.695249	TRINITY_DN13525_c0_g3_i1, TRINITY_DN18226_c1_g4_i2, TRINITY_DN14958_c0_g1_i2, TRINITY_DN14958_c0_g2_i5, TRINITY_DN18439_c1_g2_i5, TRINITY_DN16951_c2_g6_i1
ribosome	Cellular Component	6	0.695249	TRINITY_DN17753_c0_g2_i6, TRINITY_DN17960_c0_g4_i1, TRINITY_DN23265_c0_g1_i1, TRINITY_DN16270_c1_g4_i1, TRINITY_DN18094_c2_g2_i1, TRINITY_DN16917_c0_g2_i3
proteinaceous extracellular matrix	Cellular Component	6	0.695249	TRINITY_DN17847_c1_g1_i2, TRINITY_DN16528_c2_g2_i1, TRINITY_DN17052_c0_g10_i1, TRINITY_DN17052_c0_g1_i5, TRINITY_DN17847_c1_g1_i7, TRINITY_DN16315_c0_g1_i5
nucleolus	Cellular Component	5	0.579374	TRINITY_DN18182_c3_g2_i19, TRINITY_DN18398_c4_g2_i4, TRINITY_DN14236_c0_g1_i4, TRINITY_DN17970_c4_g1_i13, TRINITY_DN17130_c2_g2_i2
cell	Cellular Component	4	0.463499	TRINITY_DN18182_c3_g6_i1, TRINITY_DN23102_c0_g1_i1, TRINITY_DN16552_c3_g5_i1, TRINITY_DN16746_c1_g6_i1
lipid particle	Cellular Component	3	0.347625	TRINITY_DN16412_c7_g1_i5, TRINITY_DN16921_c4_g13_i1, TRINITY_DN16886_c0_g4_i1
nuclear chromosome	Cellular Component	2	0.23175	TRINITY_DN17380_c2_g4_i5, TRINITY_DN16730_c3_g3_i5
ion binding	Molecular Function	208	24.102	TRINITY_DN16738_c0_g1_i1, TRINITY_DN16744_c2_g3_i9, TRINITY_DN13527_c0_g1_i1, TRINITY_DN17888_c3_g1_i3, TRINITY_DN13058_c0_g1_i2, TRINITY_DN17910_c0_g4_i3, TRINITY_DN17536_c1_g3_i2, TRINITY_DN16777_c1_g4_i1, TRINITY_DN16777_c1_g4_i2, TRINITY_DN17663_c0_g2_i1, TRINITY_DN16592_c3_g7_i3, TRINITY_DN17910_c0_g4_i7, TRINITY_DN17663_c0_g2_i4, TRINITY_DN16329_c3_g3_i9, TRINITY_DN16732_c2_g2_i3, TRINITY_D…
molecular_function	Molecular Function	122	14.1367	TRINITY_DN16336_c0_g2_i4, TRINITY_DN16336_c0_g2_i5, TRINITY_DN18541_c1_g1_i1, TRINITY_DN16932_c3_g8_i1, TRINITY_DN17148_c2_g5_i2, TRINITY_DN17597_c0_g1_i8, TRINITY_DN15884_c0_g2_i4, TRINITY_DN17121_c3_g3_i1, TRINITY_DN17925_c2_g2_i1, TRINITY_DN11897_c0_g1_i1, TRINITY_DN11897_c0_g1_i2, TRINITY_DN14658_c0_g1_i5, TRINITY_DN5375_c0_g1_i2, TRINITY_DN16056_c0_g3_i1, TRINITY_DN5375_c0_g1_i1, TRINITY_DN1…
DNA binding	Molecular Function	78	9.03824	TRINITY_DN16698_c5_g3_i2, TRINITY_DN16836_c0_g1_i4, TRINITY_DN16994_c3_g3_i2, TRINITY_DN17374_c2_g2_i2, TRINITY_DN23265_c0_g1_i1, TRINITY_DN17797_c2_g1_i1, TRINITY_DN2725_c0_g1_i2, TRINITY_DN16477_c2_g3_i2, TRINITY_DN13519_c0_g3_i1, TRINITY_DN17356_c2_g1_i3, TRINITY_DN18012_c3_g2_i4, TRINITY_DN16330_c3_g3_i5, TRINITY_DN15987_c0_g3_i1, TRINITY_DN10858_c0_g1_i1, TRINITY_DN16536_c8_g7_i1, TRINITY_DN…
oxidoreductase activity	Molecular Function	73	8.45886	TRINITY_DN18443_c0_g2_i2, TRINITY_DN13527_c0_g1_i1, TRINITY_DN16982_c4_g2_i8, TRINITY_DN17571_c1_g2_i4, TRINITY_DN17734_c1_g1_i3, TRINITY_DN18386_c0_g1_i20, TRINITY_DN17536_c1_g3_i2, TRINITY_DN17864_c0_g4_i1, TRINITY_DN18257_c0_g4_i3, TRINITY_DN18257_c0_g4_i4, TRINITY_DN18296_c0_g1_i13, TRINITY_DN16732_c2_g2_i3, TRINITY_DN18138_c2_g3_i10, TRINITY_DN16557_c2_g2_i5, TRINITY_DN16194_c0_g4_i1, TRINIT…
kinase activity	Molecular Function	71	8.22711	TRINITY_DN17305_c3_g3_i1, TRINITY_DN17132_c2_g6_i9, TRINITY_DN17069_c0_g6_i1, TRINITY_DN17196_c1_g11_i1, TRINITY_DN17484_c3_g1_i2, TRINITY_DN16956_c3_g11_i3, TRINITY_DN17332_c2_g1_i9, TRINITY_DN18307_c0_g11_i1, TRINITY_DN17005_c1_g1_i5, TRINITY_DN17559_c4_g6_i1, TRINITY_DN17014_c1_g1_i2, TRINITY_DN17305_c3_g3_i3, TRINITY_DN16698_c3_g1_i4, TRINITY_DN16960_c1_g9_i1, TRINITY_DN16745_c1_g11_i1, TRINI…
transmembrane transporter activity	Molecular Function	67	7.76362	TRINITY_DN16972_c2_g1_i1, TRINITY_DN17367_c1_g4_i1, TRINITY_DN16801_c2_g1_i7, TRINITY_DN16592_c3_g4_i3, TRINITY_DN16801_c2_g1_i4, TRINITY_DN16592_c3_g4_i4, TRINITY_DN17931_c0_g2_i30, TRINITY_DN18295_c2_g1_i5, TRINITY_DN3333_c0_g1_i1, TRINITY_DN18058_c1_g3_i2, TRINITY_DN13547_c0_g2_i1, TRINITY_DN17562_c1_g5_i3, TRINITY_DN17024_c0_g1_i2, TRINITY_DN17663_c0_g6_i2, TRINITY_DN17663_c0_g2_i1, TRINITY_D…
nucleic acid binding transcription factor activity	Molecular Function	57	6.60487	TRINITY_DN17108_c0_g12_i1, TRINITY_DN16477_c2_g3_i2, TRINITY_DN13236_c0_g1_i2, TRINITY_DN13519_c0_g3_i1, TRINITY_DN17356_c2_g1_i3, TRINITY_DN16330_c3_g3_i5, TRINITY_DN21384_c0_g1_i1, TRINITY_DN16536_c8_g7_i1, TRINITY_DN14360_c0_g2_i2, TRINITY_DN17092_c0_g1_i3, TRINITY_DN13637_c0_g1_i7, TRINITY_DN14795_c0_g2_i1, TRINITY_DN17985_c3_g2_i2, TRINITY_DN17432_c0_g8_i2, TRINITY_DN18257_c0_g2_i4, TRINITY_…
transferase activity, transferring glycosyl groups	Molecular Function	49	5.67787	TRINITY_DN16793_c0_g1_i3, TRINITY_DN17119_c1_g4_i1, TRINITY_DN16471_c4_g1_i5, TRINITY_DN18066_c2_g1_i12, TRINITY_DN17350_c1_g12_i1, TRINITY_DN16471_c4_g1_i6, TRINITY_DN17126_c5_g2_i1, TRINITY_DN15275_c0_g1_i3, TRINITY_DN15987_c0_g3_i1, TRINITY_DN15987_c0_g3_i7, TRINITY_DN18090_c1_g2_i3, TRINITY_DN18066_c2_g1_i10, TRINITY_DN18090_c1_g2_i6, TRINITY_DN16705_c0_g9_i1, TRINITY_DN17402_c0_g1_i4, TRINIT…
hydrolase activity, acting on glycosyl bonds	Molecular Function	47	5.44612	TRINITY_DN16471_c4_g1_i5, TRINITY_DN16557_c1_g2_i1, TRINITY_DN18066_c2_g1_i12, TRINITY_DN17052_c0_g10_i1, TRINITY_DN18232_c1_g3_i8, TRINITY_DN17052_c0_g1_i3, TRINITY_DN17052_c0_g1_i5, TRINITY_DN18053_c4_g8_i1, TRINITY_DN16471_c4_g1_i6, TRINITY_DN15620_c0_g1_i5, TRINITY_DN15275_c0_g1_i3, TRINITY_DN17391_c3_g1_i3, TRINITY_DN17619_c2_g2_i10, TRINITY_DN17847_c1_g1_i2, TRINITY_DN9325_c0_g1_i1, TRINITY…
signal transducer activity	Molecular Function	33	3.82387	TRINITY_DN17839_c0_g13_i7, TRINITY_DN18137_c3_g4_i2, TRINITY_DN17132_c2_g6_i9, TRINITY_DN17196_c1_g11_i1, TRINITY_DN18191_c0_g1_i8, TRINITY_DN17005_c1_g1_i5, TRINITY_DN17978_c2_g3_i1, TRINITY_DN17014_c1_g1_i2, TRINITY_DN17370_c7_g3_i6, TRINITY_DN18496_c1_g9_i2, TRINITY_DN18191_c0_g1_i5, TRINITY_DN15778_c0_g2_i1, TRINITY_DN17708_c0_g2_i5, TRINITY_DN16745_c1_g13_i1, TRINITY_DN16122_c0_g1_i1, TRINIT…
phosphatase activity	Molecular Function	24	2.781	TRINITY_DN17389_c2_g7_i7, TRINITY_DN17086_c1_g4_i3, TRINITY_DN16220_c2_g10_i2, TRINITY_DN10464_c0_g1_i1, TRINITY_DN16047_c0_g1_i1, TRINITY_DN18037_c4_g1_i2, TRINITY_DN15996_c0_g1_i2, TRINITY_DN15996_c0_g2_i2, TRINITY_DN16288_c5_g1_i2, TRINITY_DN16288_c5_g1_i1, TRINITY_DN16288_c5_g2_i2, TRINITY_DN17240_c0_g1_i6, TRINITY_DN17240_c0_g2_i9, TRINITY_DN17159_c1_g9_i3, TRINITY_DN17159_c1_g9_i1, TRINITY_…
structural molecule activity	Molecular Function	20	2.3175	TRINITY_DN17430_c3_g1_i3, TRINITY_DN18266_c1_g10_i2, TRINITY_DN18398_c4_g2_i4, TRINITY_DN18266_c1_g10_i3, TRINITY_DN17613_c2_g11_i1, TRINITY_DN18439_c1_g2_i5, TRINITY_DN16775_c2_g3_i1, TRINITY_DN16775_c2_g5_i4, TRINITY_DN18266_c1_g9_i1, TRINITY_DN16331_c0_g3_i1, TRINITY_DN16508_c6_g5_i3, TRINITY_DN13525_c0_g3_i1, TRINITY_DN16331_c0_g2_i4, TRINITY_DN18226_c1_g4_i2, TRINITY_DN14236_c0_g1_i4, TRINIT…
lyase activity	Molecular Function	18	2.08575	TRINITY_DN17800_c2_g3_i4, TRINITY_DN17800_c2_g2_i3, TRINITY_DN17222_c1_g1_i4, TRINITY_DN16182_c0_g2_i1, TRINITY_DN18126_c0_g1_i6, TRINITY_DN16890_c4_g4_i6, TRINITY_DN17417_c6_g2_i1, TRINITY_DN15996_c0_g1_i2, TRINITY_DN18277_c2_g6_i1, TRINITY_DN15996_c0_g2_i2, TRINITY_DN17130_c2_g2_i2, TRINITY_DN18373_c0_g1_i7, TRINITY_DN18011_c0_g1_i5, TRINITY_DN17939_c1_g1_i2, TRINITY_DN18373_c0_g1_i4, TRINITY_D…
ATPase activity	Molecular Function	17	1.96987	TRINITY_DN16738_c0_g1_i1, TRINITY_DN18365_c0_g1_i14, TRINITY_DN17749_c4_g1_i4, TRINITY_DN16414_c2_g1_i3, TRINITY_DN16592_c3_g4_i3, TRINITY_DN17411_c1_g5_i4, TRINITY_DN14673_c0_g1_i2, TRINITY_DN16592_c3_g4_i4, TRINITY_DN16730_c3_g3_i5, TRINITY_DN18533_c3_g1_i2, TRINITY_DN16849_c1_g7_i1, TRINITY_DN17562_c1_g5_i3, TRINITY_DN16152_c2_g9_i2, TRINITY_DN18497_c5_g4_i8, TRINITY_DN16849_c1_g7_i5, TRINITY_…
mRNA binding	Molecular Function	15	1.73812	TRINITY_DN16249_c3_g1_i2, TRINITY_DN16249_c3_g1_i3, TRINITY_DN18182_c3_g6_i1, TRINITY_DN17960_c0_g4_i1, TRINITY_DN16318_c1_g9_i3, TRINITY_DN17374_c2_g2_i2, TRINITY_DN15961_c0_g1_i3, TRINITY_DN16318_c1_g8_i1, TRINITY_DN16534_c1_g2_i11, TRINITY_DN17365_c3_g3_i1, TRINITY_DN16457_c1_g5_i1, TRINITY_DN16970_c1_g9_i1, TRINITY_DN16442_c0_g2_i5, TRINITY_DN16331_c0_g2_i4, TRINITY_DN18023_c3_g1_i7
enzyme binding	Molecular Function	13	1.50637	TRINITY_DN17888_c3_g1_i12, TRINITY_DN17888_c3_g1_i3, TRINITY_DN17269_c0_g2_i2, TRINITY_DN17466_c3_g3_i6, TRINITY_DN16698_c3_g1_i4, TRINITY_DN17092_c0_g2_i2, TRINITY_DN16724_c1_g2_i2, TRINITY_DN17766_c4_g1_i12, TRINITY_DN17092_c0_g1_i2, TRINITY_DN7153_c0_g1_i1, TRINITY_DN16724_c1_g2_i4, TRINITY_DN17092_c0_g3_i4, TRINITY_DN17092_c0_g3_i1
peptidase activity	Molecular Function	13	1.50637	TRINITY_DN17693_c1_g8_i2, TRINITY_DN17693_c1_g8_i1, TRINITY_DN17208_c0_g6_i3, TRINITY_DN17367_c1_g4_i1, TRINITY_DN16974_c4_g5_i3, TRINITY_DN17959_c3_g3_i1, TRINITY_DN16213_c3_g1_i1, TRINITY_DN16830_c3_g1_i1, TRINITY_DN13871_c0_g1_i2, TRINITY_DN14988_c0_g1_i1, TRINITY_DN17053_c2_g1_i3, TRINITY_DN15921_c0_g2_i2, TRINITY_DN15921_c0_g1_i1
lipid binding	Molecular Function	13	1.50637	TRINITY_DN16661_c4_g2_i2, TRINITY_DN17375_c0_g1_i5, TRINITY_DN3393_c0_g1_i1, TRINITY_DN12516_c0_g1_i1, TRINITY_DN17333_c3_g3_i1, TRINITY_DN12300_c0_g1_i2, TRINITY_DN17168_c3_g1_i1, TRINITY_DN17078_c2_g3_i5, TRINITY_DN18200_c0_g2_i4, TRINITY_DN15953_c0_g1_i1, TRINITY_DN16903_c3_g4_i1, TRINITY_DN17078_c2_g3_i6, TRINITY_DN18023_c3_g1_i7
transferase activity, transferring acyl groups	Molecular Function	11	1.27462	TRINITY_DN16927_c2_g2_i3, TRINITY_DN18089_c1_g1_i3, TRINITY_DN18174_c2_g2_i4, TRINITY_DN17753_c0_g2_i6, TRINITY_DN17299_c8_g7_i6, TRINITY_DN16701_c0_g2_i4, TRINITY_DN16508_c6_g8_i1, TRINITY_DN16722_c0_g1_i7, TRINITY_DN17156_c4_g3_i3, TRINITY_DN16722_c0_g1_i3, TRINITY_DN17950_c2_g1_i4
GTPase activity	Molecular Function	11	1.27462	TRINITY_DN18266_c1_g9_i1, TRINITY_DN16331_c0_g3_i1, TRINITY_DN18266_c1_g10_i2, TRINITY_DN18266_c1_g10_i3, TRINITY_DN17613_c2_g11_i1, TRINITY_DN17855_c2_g4_i7, TRINITY_DN18453_c1_g2_i2, TRINITY_DN16775_c2_g3_i1, TRINITY_DN18453_c1_g7_i1, TRINITY_DN18453_c1_g2_i1, TRINITY_DN16775_c2_g5_i4
ligase activity	Molecular Function	10	1.15875	TRINITY_DN17910_c0_g4_i3, TRINITY_DN14439_c0_g1_i2, TRINITY_DN17497_c1_g4_i1, TRINITY_DN17325_c1_g2_i9, TRINITY_DN18046_c2_g4_i1, TRINITY_DN18046_c2_g4_i7, TRINITY_DN17910_c0_g4_i11, TRINITY_DN17910_c0_g4_i7, TRINITY_DN8946_c0_g1_i1, TRINITY_DN16508_c6_g6_i8
isomerase activity	Molecular Function	9	1.04287	TRINITY_DN17542_c2_g3_i1, TRINITY_DN16325_c2_g12_i1, TRINITY_DN17837_c1_g3_i10, TRINITY_DN17429_c2_g3_i12, TRINITY_DN18090_c1_g2_i3, TRINITY_DN18094_c2_g2_i1, TRINITY_DN17542_c2_g7_i1, TRINITY_DN18099_c2_g1_i5, TRINITY_DN18090_c1_g2_i6
cytoskeletal protein binding	Molecular Function	9	1.04287	TRINITY_DN17225_c6_g3_i14, TRINITY_DN16619_c1_g1_i1, TRINITY_DN14958_c0_g1_i2, TRINITY_DN16552_c3_g5_i1, TRINITY_DN18200_c0_g2_i4, TRINITY_DN14958_c0_g2_i5, TRINITY_DN16746_c1_g6_i1, TRINITY_DN16978_c0_g2_i3, TRINITY_DN13058_c0_g1_i2
RNA binding	Molecular Function	8	0.926999	TRINITY_DN18442_c2_g4_i1, TRINITY_DN16987_c0_g3_i1, TRINITY_DN18365_c0_g1_i14, TRINITY_DN16849_c1_g7_i1, TRINITY_DN16414_c2_g1_i3, TRINITY_DN16849_c1_g7_i5, TRINITY_DN17374_c2_g2_i3, TRINITY_DN16508_c6_g6_i8
methyltransferase activity	Molecular Function	8	0.926999	TRINITY_DN17630_c2_g1_i14, TRINITY_DN17783_c3_g1_i23, TRINITY_DN17634_c0_g1_i6, TRINITY_DN17708_c0_g4_i13, TRINITY_DN17708_c0_g4_i12, TRINITY_DN17783_c3_g1_i13, TRINITY_DN17634_c0_g3_i1, TRINITY_DN18024_c0_g1_i19
transcription factor activity, protein binding	Molecular Function	7	0.811124	TRINITY_DN16536_c8_g2_i1, TRINITY_DN17283_c3_g2_i2, TRINITY_DN18309_c5_g1_i1, TRINITY_DN17283_c3_g2_i1, TRINITY_DN16430_c2_g1_i7, TRINITY_DN3876_c0_g1_i1, TRINITY_DN17950_c2_g1_i4
enzyme regulator activity	Molecular Function	7	0.811124	TRINITY_DN15778_c0_g2_i1, TRINITY_DN17751_c1_g5_i2, TRINITY_DN16841_c2_g1_i6, TRINITY_DN17269_c0_g2_i2, TRINITY_DN15975_c0_g1_i1, TRINITY_DN14316_c0_g1_i4, TRINITY_DN18012_c3_g2_i4
nucleotidyltransferase activity	Molecular Function	6	0.695249	TRINITY_DN17380_c2_g4_i5, TRINITY_DN18518_c1_g1_i2, TRINITY_DN17378_c1_g13_i1, TRINITY_DN16066_c0_g1_i10, TRINITY_DN16836_c1_g3_i2, TRINITY_DN17576_c1_g7_i1
nuclease activity	Molecular Function	6	0.695249	TRINITY_DN18442_c2_g4_i1, TRINITY_DN16987_c0_g3_i1, TRINITY_DN18365_c0_g1_i14, TRINITY_DN17380_c2_g4_i5, TRINITY_DN16318_c1_g9_i3, TRINITY_DN16318_c1_g8_i1
helicase activity	Molecular Function	4	0.463499	TRINITY_DN18365_c0_g1_i14, TRINITY_DN16849_c1_g7_i1, TRINITY_DN16414_c2_g1_i3, TRINITY_DN16849_c1_g7_i5
protein transporter activity	Molecular Function	4	0.463499	TRINITY_DN18182_c3_g2_i19, TRINITY_DN17168_c3_g1_i1, TRINITY_DN17766_c4_g1_i12, TRINITY_DN16047_c0_g1_i1
transferase activity, transferring alkyl or aryl (other than methyl) groups	Molecular Function	3	0.347625	TRINITY_DN16182_c0_g2_i1, TRINITY_DN16852_c0_g1_i3, TRINITY_DN18485_c2_g1_i7
structural constituent of ribosome	Molecular Function	3	0.347625	TRINITY_DN17960_c0_g4_i1, TRINITY_DN16270_c1_g4_i1, TRINITY_DN16917_c0_g2_i3
ubiquitin-like protein binding	Molecular Function	2	0.23175	TRINITY_DN17606_c2_g2_i2, TRINITY_DN18023_c3_g1_i7
translation factor activity, RNA binding	Molecular Function	2	0.23175	TRINITY_DN16457_c1_g5_i1, TRINITY_DN17621_c3_g1_i13

## Sheet: GO_LBvsLN_DownregulatedGenes
Supplementary File 4: Gene Ontology annotations obtained using BLAST2GO tool for the significantly differentially expressed assembled transcripts between red or blue versus normal light.
GO annotations	Category	No. of Transcripts	% of Transcripts (annotated upregulated genes: 588)	Transcript IDs
oxidation-reduction process	Biological Process	59	10.034	TRINITY_DN16464_c4_g2_i2, TRINITY_DN16476_c0_g3_i5, TRINITY_DN18157_c2_g1_i1, TRINITY_DN16683_c2_g2_i1, TRINITY_DN16683_c2_g2_i3, TRINITY_DN16683_c2_g2_i2, TRINITY_DN16947_c2_g9_i3, TRINITY_DN17566_c0_g1_i4, TRINITY_DN14113_c0_g1_i4, TRINITY_DN9292_c0_g1_i2, TRINITY_DN16944_c2_g1_i1, TRINITY_DN18317_c1_g1_i3, TRINITY_DN16407_c1_g4_i4, TRINITY_DN15352_c0_g2_i1, TRINITY_DN17132_c2_g10_i2, TRINITY_D…
protein-chromophore linkage	Biological Process	28	4.7619	TRINITY_DN11628_c0_g1_i1, TRINITY_DN17191_c0_g1_i1, TRINITY_DN11628_c0_g1_i2, TRINITY_DN17232_c4_g3_i1, TRINITY_DN17191_c0_g1_i2, TRINITY_DN15703_c0_g1_i4, TRINITY_DN18362_c1_g1_i1, TRINITY_DN18362_c1_g1_i2, TRINITY_DN18362_c1_g3_i5, TRINITY_DN17196_c1_g2_i4, TRINITY_DN17196_c1_g2_i2, TRINITY_DN17537_c2_g6_i3, TRINITY_DN17537_c2_g6_i1, TRINITY_DN17537_c2_g6_i2, TRINITY_DN17196_c1_g10_i2, TRINITY_…
response to cold	Biological Process	20	3.40136	TRINITY_DN17232_c4_g3_i1, TRINITY_DN17291_c1_g3_i24, TRINITY_DN17750_c3_g2_i6, TRINITY_DN17070_c0_g1_i2, TRINITY_DN17111_c1_g1_i5, TRINITY_DN16217_c0_g9_i1, TRINITY_DN17820_c1_g6_i2, TRINITY_DN14872_c0_g1_i5, TRINITY_DN16867_c2_g10_i5, TRINITY_DN17715_c2_g6_i2, TRINITY_DN16809_c0_g1_i1, TRINITY_DN18182_c3_g2_i6, TRINITY_DN17291_c1_g3_i6, TRINITY_DN16288_c6_g1_i1, TRINITY_DN17291_c1_g3_i2, TRINITY…
response to abscisic acid	Biological Process	18	3.06122	TRINITY_DN17356_c2_g2_i18, TRINITY_DN11628_c0_g1_i2, TRINITY_DN17291_c1_g3_i24, TRINITY_DN17356_c2_g2_i21, TRINITY_DN16595_c1_g9_i1, TRINITY_DN16595_c1_g9_i2, TRINITY_DN16847_c0_g3_i2, TRINITY_DN17914_c0_g3_i9, TRINITY_DN17696_c0_g3_i4, TRINITY_DN17390_c4_g2_i3, TRINITY_DN16987_c0_g2_i3, TRINITY_DN17291_c1_g3_i6, TRINITY_DN16534_c1_g1_i4, TRINITY_DN16534_c1_g1_i1, TRINITY_DN17291_c1_g3_i2, TRINIT…
response to light stimulus	Biological Process	18	3.06122	TRINITY_DN11628_c0_g1_i1, TRINITY_DN15703_c0_g1_i4, TRINITY_DN16592_c3_g3_i1, TRINITY_DN17196_c1_g10_i2, TRINITY_DN17234_c5_g4_i1, TRINITY_DN18362_c1_g1_i1, TRINITY_DN18362_c1_g1_i2, TRINITY_DN18362_c1_g3_i5, TRINITY_DN16809_c0_g1_i1, TRINITY_DN16705_c0_g1_i5, TRINITY_DN18147_c0_g3_i3, TRINITY_DN16288_c6_g1_i1, TRINITY_DN17196_c1_g1_i2, TRINITY_DN17813_c0_g3_i6, TRINITY_DN17196_c1_g1_i1, TRINITY_…
response to cytokinin	Biological Process	17	2.89116	TRINITY_DN16569_c2_g5_i3, TRINITY_DN17462_c1_g3_i1, TRINITY_DN17232_c4_g3_i1, TRINITY_DN16414_c1_g1_i1, TRINITY_DN13540_c0_g1_i3, TRINITY_DN16642_c5_g1_i6, TRINITY_DN16642_c5_g1_i5, TRINITY_DN16642_c5_g1_i4, TRINITY_DN17340_c2_g4_i2, TRINITY_DN16642_c5_g1_i3, TRINITY_DN18004_c0_g1_i1, TRINITY_DN18182_c3_g2_i6, TRINITY_DN16642_c5_g1_i2, TRINITY_DN16323_c5_g4_i6, TRINITY_DN18182_c3_g2_i14, TRINITY_…
photosynthesis, light harvesting in photosystem I	Biological Process	15	2.55102	TRINITY_DN11628_c0_g1_i1, TRINITY_DN17191_c0_g1_i1, TRINITY_DN11628_c0_g1_i2, TRINITY_DN17232_c4_g3_i1, TRINITY_DN17191_c0_g1_i2, TRINITY_DN15703_c0_g1_i4, TRINITY_DN17196_c1_g10_i2, TRINITY_DN14872_c0_g1_i5, TRINITY_DN18362_c1_g1_i1, TRINITY_DN18362_c1_g1_i2, TRINITY_DN18362_c1_g3_i5, TRINITY_DN17196_c1_g1_i2, TRINITY_DN17196_c1_g2_i4, TRINITY_DN17196_c1_g1_i1, TRINITY_DN17196_c1_g2_i2
response to cadmium ion	Biological Process	15	2.55102	TRINITY_DN15935_c0_g1_i5, TRINITY_DN18295_c1_g2_i7, TRINITY_DN17291_c1_g3_i24, TRINITY_DN15935_c0_g1_i2, TRINITY_DN16642_c5_g1_i6, TRINITY_DN17479_c0_g5_i2, TRINITY_DN16642_c5_g1_i5, TRINITY_DN16642_c5_g1_i4, TRINITY_DN17088_c4_g1_i1, TRINITY_DN16642_c5_g1_i3, TRINITY_DN16867_c2_g10_i5, TRINITY_DN16557_c1_g1_i2, TRINITY_DN16642_c5_g1_i2, TRINITY_DN17291_c1_g3_i6, TRINITY_DN17291_c1_g3_i2
response to water deprivation	Biological Process	15	2.55102	TRINITY_DN17132_c2_g10_i2, TRINITY_DN16534_c1_g5_i3, TRINITY_DN17750_c3_g2_i6, TRINITY_DN16218_c2_g1_i12, TRINITY_DN16595_c1_g9_i1, TRINITY_DN16595_c1_g9_i2, TRINITY_DN17395_c1_g1_i6, TRINITY_DN17045_c3_g2_i2, TRINITY_DN16534_c1_g1_i4, TRINITY_DN16534_c1_g1_i1, TRINITY_DN17638_c1_g1_i2, TRINITY_DN17132_c2_g6_i3, TRINITY_DN16194_c0_g6_i2, TRINITY_DN17262_c2_g3_i2, TRINITY_DN17262_c2_g3_i1
photosynthesis	Biological Process	15	2.55102	TRINITY_DN11701_c0_g1_i2, TRINITY_DN17848_c0_g7_i3, TRINITY_DN15996_c0_g4_i2, TRINITY_DN17595_c0_g5_i3, TRINITY_DN16797_c3_g7_i1, TRINITY_DN17534_c2_g6_i3, TRINITY_DN16797_c3_g7_i3, TRINITY_DN13965_c0_g1_i1, TRINITY_DN17469_c2_g6_i1, TRINITY_DN17469_c2_g6_i3, TRINITY_DN18220_c1_g1_i1, TRINITY_DN16988_c0_g1_i2, TRINITY_DN11003_c0_g1_i1, TRINITY_DN17469_c2_g4_i3, TRINITY_DN17469_c2_g4_i5
response to salt stress	Biological Process	14	2.38095	TRINITY_DN17208_c0_g5_i1, TRINITY_DN17291_c1_g3_i24, TRINITY_DN17750_c3_g2_i6, TRINITY_DN16344_c1_g4_i2, TRINITY_DN18335_c0_g9_i1, TRINITY_DN18335_c0_g9_i2, TRINITY_DN17818_c4_g2_i9, TRINITY_DN18335_c0_g9_i3, TRINITY_DN16966_c2_g7_i2, TRINITY_DN17647_c1_g1_i2, TRINITY_DN17291_c1_g3_i6, TRINITY_DN17291_c1_g3_i2, TRINITY_DN18285_c1_g4_i1, TRINITY_DN17328_c0_g2_i1
regulation of transcription, DNA-templated	Biological Process	14	2.38095	TRINITY_DN25175_c0_g1_i1, TRINITY_DN16899_c7_g1_i4, TRINITY_DN18335_c0_g9_i2, TRINITY_DN16307_c1_g2_i2, TRINITY_DN16330_c3_g2_i2, TRINITY_DN16705_c0_g1_i5, TRINITY_DN16987_c0_g2_i3, TRINITY_DN17200_c1_g2_i4, TRINITY_DN16122_c0_g2_i3, TRINITY_DN16601_c0_g1_i3, TRINITY_DN17817_c0_g3_i1, TRINITY_DN19821_c0_g1_i1, TRINITY_DN17319_c0_g5_i3, TRINITY_DN17241_c0_g1_i2
sulfate assimilation	Biological Process	14	2.38095	TRINITY_DN16332_c3_g1_i3, TRINITY_DN16332_c3_g1_i5, TRINITY_DN16642_c5_g1_i6, TRINITY_DN16642_c5_g1_i5, TRINITY_DN16642_c5_g1_i4, TRINITY_DN16642_c5_g1_i3, TRINITY_DN16642_c5_g1_i14, TRINITY_DN18485_c3_g4_i2, TRINITY_DN18382_c0_g2_i1, TRINITY_DN16642_c5_g1_i2, TRINITY_DN16332_c3_g7_i7, TRINITY_DN16332_c3_g7_i6, TRINITY_DN16332_c3_g7_i4, TRINITY_DN16332_c3_g7_i2
translation	Biological Process	13	2.21088	TRINITY_DN17462_c1_g3_i1, TRINITY_DN17625_c1_g1_i10, TRINITY_DN16217_c0_g9_i1, TRINITY_DN16995_c5_g3_i3, TRINITY_DN16741_c1_g6_i2, TRINITY_DN13886_c0_g1_i2, TRINITY_DN16995_c5_g4_i2, TRINITY_DN16995_c5_g4_i1, TRINITY_DN17138_c1_g1_i8, TRINITY_DN17584_c1_g18_i1, TRINITY_DN17814_c2_g2_i2, TRINITY_DN17197_c1_g3_i2, TRINITY_DN17640_c1_g3_i2
photosynthesis, light harvesting	Biological Process	13	2.21088	TRINITY_DN17537_c2_g6_i3, TRINITY_DN17537_c2_g6_i1, TRINITY_DN17537_c2_g6_i2, TRINITY_DN17537_c2_g8_i2, TRINITY_DN17537_c2_g8_i1, TRINITY_DN17841_c0_g1_i1, TRINITY_DN17841_c0_g5_i4, TRINITY_DN16828_c1_g1_i1, TRINITY_DN16828_c1_g1_i3, TRINITY_DN17841_c0_g5_i2, TRINITY_DN17841_c0_g5_i3, TRINITY_DN17196_c1_g1_i4, TRINITY_DN17841_c0_g5_i1
transcription, DNA-templated	Biological Process	13	2.21088	TRINITY_DN15099_c0_g3_i2, TRINITY_DN17291_c1_g3_i24, TRINITY_DN15099_c0_g3_i3, TRINITY_DN16966_c2_g7_i2, TRINITY_DN16651_c2_g1_i1, TRINITY_DN17291_c1_g3_i6, TRINITY_DN17200_c1_g2_i4, TRINITY_DN16122_c0_g2_i3, TRINITY_DN16601_c0_g1_i3, TRINITY_DN17224_c0_g1_i17, TRINITY_DN17291_c1_g3_i2, TRINITY_DN17817_c0_g3_i1, TRINITY_DN17241_c0_g1_i2
embryo development ending in seed dormancy	Biological Process	12	2.04082	TRINITY_DN14002_c0_g1_i1, TRINITY_DN16687_c2_g2_i2, TRINITY_DN16664_c3_g4_i5, TRINITY_DN15551_c0_g1_i7, TRINITY_DN17584_c1_g18_i1, TRINITY_DN18031_c1_g1_i3, TRINITY_DN16217_c0_g9_i1, TRINITY_DN17674_c3_g4_i2, TRINITY_DN18483_c1_g7_i1, TRINITY_DN17340_c2_g4_i2, TRINITY_DN17808_c1_g8_i3, TRINITY_DN15551_c0_g1_i5
response to karrikin	Biological Process	11	1.87075	TRINITY_DN15352_c0_g2_i1, TRINITY_DN15619_c0_g2_i3, TRINITY_DN17111_c1_g1_i5, TRINITY_DN16288_c6_g1_i1, TRINITY_DN15887_c0_g1_i2, TRINITY_DN18261_c0_g1_i1, TRINITY_DN18335_c0_g9_i1, TRINITY_DN17111_c1_g1_i2, TRINITY_DN18335_c0_g9_i2, TRINITY_DN18335_c0_g9_i3, TRINITY_DN17484_c0_g1_i1
positive regulation of transcription, DNA-templated	Biological Process	11	1.87075	TRINITY_DN18046_c3_g1_i1, TRINITY_DN16569_c2_g5_i3, TRINITY_DN17304_c1_g2_i20, TRINITY_DN17647_c1_g1_i2, TRINITY_DN23022_c0_g1_i1, TRINITY_DN17291_c1_g3_i24, TRINITY_DN16328_c1_g1_i1, TRINITY_DN17304_c1_g2_i19, TRINITY_DN18233_c5_g1_i1, TRINITY_DN16966_c2_g7_i2, TRINITY_DN16651_c2_g1_i1
cell redox homeostasis	Biological Process	11	1.87075	TRINITY_DN15732_c0_g2_i1, TRINITY_DN16332_c3_g1_i3, TRINITY_DN16332_c3_g1_i5, TRINITY_DN16344_c1_g4_i2, TRINITY_DN16332_c3_g7_i7, TRINITY_DN16332_c3_g7_i6, TRINITY_DN17820_c1_g6_i2, TRINITY_DN16332_c3_g7_i4, TRINITY_DN17262_c2_g3_i2, TRINITY_DN16332_c3_g7_i2, TRINITY_DN17262_c2_g3_i1
reductive pentose-phosphate cycle	Biological Process	11	1.87075	TRINITY_DN16963_c1_g1_i2, TRINITY_DN16963_c1_g1_i4, TRINITY_DN16963_c1_g1_i3, TRINITY_DN18182_c3_g2_i6, TRINITY_DN18203_c2_g9_i1, TRINITY_DN18182_c3_g2_i14, TRINITY_DN16363_c5_g2_i2, TRINITY_DN16963_c2_g1_i4, TRINITY_DN18182_c3_g2_i11, TRINITY_DN16963_c2_g1_i6, TRINITY_DN14944_c0_g1_i1
chloroplast organization	Biological Process	11	1.87075	TRINITY_DN17304_c1_g2_i20, TRINITY_DN16705_c0_g1_i5, TRINITY_DN17647_c1_g1_i2, TRINITY_DN17615_c3_g4_i2, TRINITY_DN16217_c0_g9_i1, TRINITY_DN16328_c1_g1_i1, TRINITY_DN17304_c1_g2_i19, TRINITY_DN17808_c1_g8_i3, TRINITY_DN17469_c2_g4_i3, TRINITY_DN17469_c2_g4_i5, TRINITY_DN17393_c3_g6_i2
phosphorylation	Biological Process	10	1.70068	TRINITY_DN17864_c0_g2_i9, TRINITY_DN17332_c1_g4_i3, TRINITY_DN18382_c0_g2_i1, TRINITY_DN18182_c3_g2_i6, TRINITY_DN17864_c0_g2_i5, TRINITY_DN18182_c3_g2_i14, TRINITY_DN17275_c4_g1_i1, TRINITY_DN16298_c1_g1_i5, TRINITY_DN18182_c3_g2_i11, TRINITY_DN17618_c0_g10_i1
chlorophyll biosynthetic process	Biological Process	9	1.53061	TRINITY_DN17008_c5_g2_i12, TRINITY_DN17469_c2_g6_i1, TRINITY_DN17469_c2_g6_i3, TRINITY_DN18276_c0_g11_i1, TRINITY_DN16797_c3_g7_i1, TRINITY_DN16966_c2_g5_i2, TRINITY_DN17469_c2_g4_i3, TRINITY_DN16797_c3_g7_i3, TRINITY_DN17469_c2_g4_i5
response to red light	Biological Process	9	1.53061	TRINITY_DN17191_c0_g1_i1, TRINITY_DN17191_c0_g1_i2, TRINITY_DN17132_c2_g10_i2, TRINITY_DN17350_c1_g3_i2, TRINITY_DN16328_c1_g1_i1, TRINITY_DN17132_c2_g6_i3, TRINITY_DN17191_c0_g1_i5, TRINITY_DN17191_c0_g1_i6, TRINITY_DN16502_c0_g6_i6
response to high light intensity	Biological Process	9	1.53061	TRINITY_DN11628_c0_g1_i2, TRINITY_DN17232_c4_g3_i1, TRINITY_DN17132_c2_g10_i2, TRINITY_DN17045_c3_g2_i2, TRINITY_DN17196_c1_g2_i4, TRINITY_DN17196_c1_g2_i2, TRINITY_DN14872_c0_g1_i5, TRINITY_DN18018_c1_g4_i1, TRINITY_DN17132_c2_g6_i3
protein autophosphorylation	Biological Process	8	1.36054	TRINITY_DN16102_c0_g1_i8, TRINITY_DN16295_c2_g2_i5, TRINITY_DN17132_c2_g10_i2, TRINITY_DN16400_c3_g2_i7, TRINITY_DN17810_c0_g1_i5, TRINITY_DN17798_c3_g1_i5, TRINITY_DN17132_c2_g6_i3, TRINITY_DN18222_c0_g2_i1
protein phosphorylation	Biological Process	8	1.36054	TRINITY_DN17614_c3_g2_i1, TRINITY_DN16201_c0_g1_i1, TRINITY_DN16531_c0_g11_i1, TRINITY_DN17875_c2_g14_i1, TRINITY_DN17185_c1_g2_i5, TRINITY_DN17402_c2_g2_i1, TRINITY_DN17062_c2_g5_i1, TRINITY_DN17256_c0_g4_i2
water transport	Biological Process	8	1.36054	TRINITY_DN17553_c0_g2_i1, TRINITY_DN1522_c0_g1_i1, TRINITY_DN16534_c1_g1_i4, TRINITY_DN17553_c0_g2_i5, TRINITY_DN16534_c1_g1_i1, TRINITY_DN16534_c1_g5_i3, TRINITY_DN16595_c1_g9_i1, TRINITY_DN16595_c1_g9_i2
defense response to bacterium	Biological Process	8	1.36054	TRINITY_DN17566_c0_g1_i4, TRINITY_DN17647_c1_g1_i2, TRINITY_DN16667_c0_g3_i3, TRINITY_DN18182_c3_g2_i6, TRINITY_DN18182_c3_g2_i14, TRINITY_DN17820_c1_g6_i2, TRINITY_DN18182_c3_g2_i11, TRINITY_DN14944_c0_g1_i1
ion transmembrane transport	Biological Process	7	1.19048	TRINITY_DN17553_c0_g2_i1, TRINITY_DN1522_c0_g1_i1, TRINITY_DN16534_c1_g1_i4, TRINITY_DN17553_c0_g2_i5, TRINITY_DN16534_c1_g1_i1, TRINITY_DN16534_c1_g5_i3, TRINITY_DN16595_c1_g9_i2
cellular water homeostasis	Biological Process	7	1.19048	TRINITY_DN17553_c0_g2_i1, TRINITY_DN1522_c0_g1_i1, TRINITY_DN16534_c1_g1_i4, TRINITY_DN17553_c0_g2_i5, TRINITY_DN16534_c1_g1_i1, TRINITY_DN16534_c1_g5_i3, TRINITY_DN16595_c1_g9_i2
metabolic process	Biological Process	7	1.19048	TRINITY_DN16346_c2_g3_i3, TRINITY_DN18135_c2_g2_i1, TRINITY_DN17857_c4_g7_i4, TRINITY_DN17281_c4_g4_i2, TRINITY_DN15859_c1_g1_i2, TRINITY_DN17281_c4_g1_i1, TRINITY_DN17175_c0_g1_i1
transmembrane transport	Biological Process	7	1.19048	TRINITY_DN16360_c0_g5_i3, TRINITY_DN17434_c0_g1_i3, TRINITY_DN16684_c6_g2_i6, TRINITY_DN17111_c1_g1_i5, TRINITY_DN17111_c1_g1_i2, TRINITY_DN17949_c2_g8_i5, TRINITY_DN12227_c0_g2_i1
hydrogen sulfide biosynthetic process	Biological Process	7	1.19048	TRINITY_DN18382_c0_g2_i1, TRINITY_DN16642_c5_g1_i2, TRINITY_DN16642_c5_g1_i6, TRINITY_DN16642_c5_g1_i5, TRINITY_DN16642_c5_g1_i4, TRINITY_DN16642_c5_g1_i3, TRINITY_DN16642_c5_g1_i14
single-organism process	Biological Process	7	1.19048	TRINITY_DN17914_c0_g3_i9, TRINITY_DN17696_c0_g3_i4, TRINITY_DN18549_c0_g1_i1, TRINITY_DN16218_c2_g1_i12, TRINITY_DN16921_c4_g6_i1, TRINITY_DN16298_c0_g2_i1, TRINITY_DN16379_c0_g1_i1
cysteine biosynthetic process	Biological Process	7	1.19048	TRINITY_DN18382_c0_g2_i1, TRINITY_DN16332_c3_g1_i3, TRINITY_DN16332_c3_g1_i5, TRINITY_DN16332_c3_g7_i7, TRINITY_DN16332_c3_g7_i6, TRINITY_DN16332_c3_g7_i4, TRINITY_DN16332_c3_g7_i2
defense response to fungus	Biological Process	7	1.19048	TRINITY_DN18399_c2_g1_i4, TRINITY_DN9292_c0_g1_i2, TRINITY_DN17679_c2_g1_i14, TRINITY_DN18399_c2_g1_i2, TRINITY_DN17328_c0_g2_i1, TRINITY_DN17824_c0_g1_i2, TRINITY_DN17494_c1_g6_i6
response to nematode	Biological Process	7	1.19048	TRINITY_DN16667_c0_g6_i4, TRINITY_DN17302_c3_g2_i2, TRINITY_DN17165_c5_g6_i7, TRINITY_DN17099_c1_g2_i2, TRINITY_DN17273_c1_g2_i16, TRINITY_DN17165_c5_g6_i3, TRINITY_DN17273_c1_g2_i13
glycolytic process	Biological Process	7	1.19048	TRINITY_DN17801_c0_g4_i5, TRINITY_DN16476_c0_g3_i5, TRINITY_DN17922_c1_g8_i2, TRINITY_DN18203_c2_g9_i1, TRINITY_DN17076_c0_g3_i3, TRINITY_DN16363_c5_g2_i2, TRINITY_DN16475_c0_g1_i5
response to far red light	Biological Process	7	1.19048	TRINITY_DN17191_c0_g1_i1, TRINITY_DN17191_c0_g1_i2, TRINITY_DN17132_c2_g10_i2, TRINITY_DN16328_c1_g1_i1, TRINITY_DN17132_c2_g6_i3, TRINITY_DN17191_c0_g1_i5, TRINITY_DN17191_c0_g1_i6
fatty acid biosynthetic process	Biological Process	6	1.02041	TRINITY_DN16796_c0_g1_i3, TRINITY_DN18399_c2_g1_i4, TRINITY_DN16288_c6_g1_i1, TRINITY_DN16077_c0_g3_i2, TRINITY_DN18399_c2_g1_i2, TRINITY_DN16077_c0_g3_i3
sulfate reduction	Biological Process	6	1.02041	TRINITY_DN16332_c3_g1_i3, TRINITY_DN16332_c3_g1_i5, TRINITY_DN16332_c3_g7_i7, TRINITY_DN16332_c3_g7_i6, TRINITY_DN16332_c3_g7_i4, TRINITY_DN16332_c3_g7_i2
oligopeptide transport	Biological Process	6	1.02041	TRINITY_DN16360_c0_g5_i3, TRINITY_DN16667_c0_g6_i4, TRINITY_DN14412_c0_g1_i1, TRINITY_DN16678_c0_g1_i2, TRINITY_DN15887_c0_g1_i2, TRINITY_DN16678_c0_g1_i3
cell wall organization	Biological Process	6	1.02041	TRINITY_DN17151_c0_g1_i3, TRINITY_DN16571_c3_g1_i8, TRINITY_DN16459_c0_g2_i1, TRINITY_DN16557_c1_g1_i2, TRINITY_DN17151_c0_g5_i2, TRINITY_DN16617_c2_g3_i4
hydrogen peroxide transmembrane transport	Biological Process	6	1.02041	TRINITY_DN17553_c0_g2_i1, TRINITY_DN16534_c1_g1_i4, TRINITY_DN17553_c0_g2_i5, TRINITY_DN16534_c1_g1_i1, TRINITY_DN16595_c1_g9_i1, TRINITY_DN16595_c1_g9_i2
cell differentiation	Biological Process	6	1.02041	TRINITY_DN15099_c0_g3_i2, TRINITY_DN16491_c0_g1_i2, TRINITY_DN15099_c0_g3_i3, TRINITY_DN17200_c1_g2_i4, TRINITY_DN16966_c2_g7_i2, TRINITY_DN17319_c0_g5_i3
photosystem II assembly	Biological Process	6	1.02041	TRINITY_DN17191_c0_g1_i1, TRINITY_DN17191_c0_g1_i2, TRINITY_DN16328_c1_g1_i1, TRINITY_DN17248_c6_g9_i1, TRINITY_DN17191_c0_g1_i5, TRINITY_DN17191_c0_g1_i6
cellular process	Biological Process	6	1.02041	TRINITY_DN14383_c0_g1_i1, TRINITY_DN16330_c3_g2_i2, TRINITY_DN18549_c0_g1_i1, TRINITY_DN16218_c2_g1_i12, TRINITY_DN16298_c0_g2_i1, TRINITY_DN16379_c0_g1_i1
response to ethylene	Biological Process	6	1.02041	TRINITY_DN17291_c1_g3_i24, TRINITY_DN17291_c1_g3_i6, TRINITY_DN17291_c1_g3_i2, TRINITY_DN17810_c0_g1_i5, TRINITY_DN16966_c2_g7_i2, TRINITY_DN14222_c0_g1_i2
response to auxin	Biological Process	6	1.02041	TRINITY_DN16330_c3_g2_i2, TRINITY_DN17291_c1_g3_i24, TRINITY_DN17291_c1_g3_i6, TRINITY_DN16400_c3_g2_i7, TRINITY_DN17291_c1_g3_i2, TRINITY_DN16966_c2_g7_i2
cutin biosynthetic process	Biological Process	6	1.02041	TRINITY_DN14002_c0_g1_i1, TRINITY_DN18399_c2_g1_i4, TRINITY_DN15145_c0_g2_i1, TRINITY_DN16077_c0_g3_i2, TRINITY_DN18399_c2_g1_i2, TRINITY_DN16077_c0_g3_i3
flower development	Biological Process	6	1.02041	TRINITY_DN16330_c3_g2_i2, TRINITY_DN16491_c0_g1_i2, TRINITY_DN17200_c1_g2_i4, TRINITY_DN17224_c0_g1_i17, TRINITY_DN17234_c5_g4_i1, TRINITY_DN17817_c0_g3_i1
proteolysis	Biological Process	6	1.02041	TRINITY_DN15008_c0_g1_i1, TRINITY_DN17837_c1_g2_i1, TRINITY_DN18357_c3_g7_i1, TRINITY_DN16491_c2_g1_i3, TRINITY_DN17391_c4_g5_i2, TRINITY_DN9908_c0_g1_i3
photoprotection	Biological Process	6	1.02041	TRINITY_DN16472_c3_g9_i5, TRINITY_DN17132_c2_g10_i2, TRINITY_DN17045_c3_g2_i2, TRINITY_DN17111_c1_g1_i5, TRINITY_DN17111_c1_g1_i2, TRINITY_DN17132_c2_g6_i3
circadian rhythm	Biological Process	6	1.02041	TRINITY_DN16288_c4_g5_i1, TRINITY_DN17291_c1_g3_i24, TRINITY_DN17291_c1_g3_i6, TRINITY_DN17291_c1_g3_i2, TRINITY_DN17074_c1_g3_i5, TRINITY_DN17319_c0_g5_i3
cellular response to sulfur starvation	Biological Process	6	1.02041	TRINITY_DN16552_c3_g3_i5, TRINITY_DN17647_c1_g1_i2, TRINITY_DN16552_c3_g3_i6, TRINITY_DN17615_c3_g4_i2, TRINITY_DN16552_c3_g6_i2, TRINITY_DN16552_c3_g6_i1
photomorphogenesis	Biological Process	6	1.02041	TRINITY_DN17132_c2_g10_i2, TRINITY_DN16867_c2_g1_i7, TRINITY_DN18335_c0_g9_i1, TRINITY_DN18335_c0_g9_i2, TRINITY_DN18335_c0_g9_i3, TRINITY_DN17132_c2_g6_i3
methylation	Biological Process	6	1.02041	TRINITY_DN18157_c2_g1_i1, TRINITY_DN15776_c0_g1_i4, TRINITY_DN17708_c0_g4_i4, TRINITY_DN17053_c4_g1_i3, TRINITY_DN17053_c4_g1_i4, TRINITY_DN17641_c1_g1_i5
selenium compound metabolic process	Biological Process	5	0.85034	TRINITY_DN16642_c5_g1_i2, TRINITY_DN16642_c5_g1_i6, TRINITY_DN16642_c5_g1_i5, TRINITY_DN16642_c5_g1_i4, TRINITY_DN16642_c5_g1_i3
photorespiration	Biological Process	5	0.85034	TRINITY_DN16963_c1_g1_i2, TRINITY_DN16963_c1_g1_i4, TRINITY_DN16963_c1_g1_i3, TRINITY_DN16963_c2_g1_i4, TRINITY_DN16963_c2_g1_i6
chaperone-mediated protein folding	Biological Process	5	0.85034	TRINITY_DN18006_c2_g2_i1, TRINITY_DN18006_c2_g2_i3, TRINITY_DN17750_c3_g2_i6, TRINITY_DN17892_c2_g1_i2, TRINITY_DN18498_c1_g5_i1
response to oxidative stress	Biological Process	5	0.85034	TRINITY_DN9292_c0_g1_i2, TRINITY_DN17800_c2_g8_i2, TRINITY_DN16407_c1_g4_i4, TRINITY_DN17262_c2_g3_i1, TRINITY_DN15323_c0_g1_i4
carbohydrate metabolic process	Biological Process	5	0.85034	TRINITY_DN16202_c2_g3_i4, TRINITY_DN17780_c1_g1_i3, TRINITY_DN17133_c0_g1_i1, TRINITY_DN17619_c2_g2_i8, TRINITY_DN17466_c2_g2_i2
defense response	Biological Process	5	0.85034	TRINITY_DN17917_c6_g18_i1, TRINITY_DN16503_c0_g3_i2, TRINITY_DN17214_c1_g1_i2, TRINITY_DN16955_c1_g6_i3, TRINITY_DN18053_c4_g1_i3
regulation of chlorophyll biosynthetic process	Biological Process	5	0.85034	TRINITY_DN17304_c1_g2_i20, TRINITY_DN17111_c1_g1_i5, TRINITY_DN17111_c1_g1_i2, TRINITY_DN17304_c1_g2_i19, TRINITY_DN17319_c0_g5_i3
glycine catabolic process	Biological Process	5	0.85034	TRINITY_DN18317_c1_g1_i12, TRINITY_DN18317_c1_g1_i11, TRINITY_DN17053_c4_g1_i3, TRINITY_DN17053_c4_g1_i4, TRINITY_DN18317_c1_g1_i3
lipid transport	Biological Process	5	0.85034	TRINITY_DN13531_c0_g1_i1, TRINITY_DN16167_c2_g1_i2, TRINITY_DN13531_c0_g1_i3, TRINITY_DN17328_c0_g2_i1, TRINITY_DN17824_c0_g1_i2
wax biosynthetic process	Biological Process	5	0.85034	TRINITY_DN18399_c2_g1_i4, TRINITY_DN13968_c0_g1_i3, TRINITY_DN16077_c0_g3_i2, TRINITY_DN18399_c2_g1_i2, TRINITY_DN16077_c0_g3_i3
response to jasmonic acid	Biological Process	5	0.85034	TRINITY_DN15099_c0_g3_i2, TRINITY_DN17291_c1_g3_i24, TRINITY_DN17291_c1_g3_i6, TRINITY_DN15099_c0_g3_i3, TRINITY_DN17291_c1_g3_i2
negative regulation of flower development	Biological Process	5	0.85034	TRINITY_DN17304_c1_g2_i20, TRINITY_DN17304_c1_g2_i19, TRINITY_DN16899_c7_g1_i4, TRINITY_DN18233_c5_g1_i1, TRINITY_DN17319_c0_g5_i3
positive regulation of shade avoidance	Biological Process	5	0.85034	TRINITY_DN17132_c2_g10_i2, TRINITY_DN18335_c0_g9_i1, TRINITY_DN18335_c0_g9_i2, TRINITY_DN18335_c0_g9_i3, TRINITY_DN17132_c2_g6_i3
transmembrane receptor protein tyrosine kinase signaling pathway	Biological Process	4	0.680272	TRINITY_DN17614_c3_g2_i1, TRINITY_DN16531_c0_g11_i1, TRINITY_DN17875_c2_g14_i1, TRINITY_DN17256_c0_g4_i2
syncytium formation	Biological Process	4	0.680272	TRINITY_DN16502_c0_g1_i2, TRINITY_DN16850_c4_g8_i2, TRINITY_DN16502_c0_g4_i1, TRINITY_DN16502_c0_g6_i6
leaf development	Biological Process	4	0.680272	TRINITY_DN17224_c0_g1_i17, TRINITY_DN15996_c0_g4_i2, TRINITY_DN11914_c0_g1_i2, TRINITY_DN17818_c4_g2_i9
unidimensional cell growth	Biological Process	4	0.680272	TRINITY_DN16502_c0_g1_i2, TRINITY_DN16850_c4_g8_i2, TRINITY_DN16502_c0_g4_i1, TRINITY_DN16502_c0_g6_i6
sodium ion transport	Biological Process	4	0.680272	TRINITY_DN17246_c3_g1_i5, TRINITY_DN17302_c3_g2_i2, TRINITY_DN17099_c1_g2_i2, TRINITY_DN17246_c3_g1_i1
auxin-activated signaling pathway	Biological Process	4	0.680272	TRINITY_DN16991_c4_g1_i1, TRINITY_DN17296_c1_g13_i1, TRINITY_DN17817_c0_g3_i1, TRINITY_DN17593_c3_g2_i17
nitrate assimilation	Biological Process	4	0.680272	TRINITY_DN14412_c0_g1_i1, TRINITY_DN18304_c0_g1_i1, TRINITY_DN16678_c0_g1_i2, TRINITY_DN16678_c0_g1_i3
regulation of sulfur utilization	Biological Process	4	0.680272	TRINITY_DN16552_c3_g3_i5, TRINITY_DN16552_c3_g3_i6, TRINITY_DN16552_c3_g6_i2, TRINITY_DN16552_c3_g6_i1
signal transduction	Biological Process	4	0.680272	TRINITY_DN17304_c1_g2_i20, TRINITY_DN13601_c0_g1_i1, TRINITY_DN17810_c0_g1_i5, TRINITY_DN17304_c1_g2_i19
nonphotochemical quenching	Biological Process	4	0.680272	TRINITY_DN17191_c0_g1_i1, TRINITY_DN17191_c0_g1_i2, TRINITY_DN17191_c0_g1_i5, TRINITY_DN17191_c0_g1_i6
transport	Biological Process	4	0.680272	TRINITY_DN19720_c0_g1_i1, TRINITY_DN17165_c5_g6_i7, TRINITY_DN17956_c0_g3_i2, TRINITY_DN17165_c5_g6_i3
response to salicylic acid	Biological Process	4	0.680272	TRINITY_DN17291_c1_g3_i24, TRINITY_DN17291_c1_g3_i6, TRINITY_DN17291_c1_g3_i2, TRINITY_DN14222_c0_g1_i2
response to stimulus	Biological Process	4	0.680272	TRINITY_DN16295_c2_g2_i5, TRINITY_DN18549_c0_g1_i2, TRINITY_DN18124_c1_g1_i2, TRINITY_DN17543_c2_g4_i4
ribosome biogenesis	Biological Process	4	0.680272	TRINITY_DN17584_c1_g18_i1, TRINITY_DN13886_c0_g1_i2, TRINITY_DN17818_c4_g2_i9, TRINITY_DN17640_c1_g3_i2
response to blue light	Biological Process	4	0.680272	TRINITY_DN17191_c0_g1_i1, TRINITY_DN17191_c0_g1_i2, TRINITY_DN17191_c0_g1_i5, TRINITY_DN17191_c0_g1_i6
lipid catabolic process	Biological Process	4	0.680272	TRINITY_DN18400_c0_g1_i3, TRINITY_DN17871_c0_g1_i1, TRINITY_DN16161_c2_g9_i3, TRINITY_DN16161_c2_g10_i6
gibberellic acid mediated signaling pathway	Biological Process	4	0.680272	TRINITY_DN17553_c0_g2_i1, TRINITY_DN16523_c1_g8_i1, TRINITY_DN17553_c0_g2_i5, TRINITY_DN17319_c0_g5_i3
cellulose catabolic process	Biological Process	4	0.680272	TRINITY_DN17151_c0_g1_i3, TRINITY_DN17788_c5_g1_i3, TRINITY_DN16571_c3_g1_i8, TRINITY_DN17151_c0_g5_i2
regulation of transcription from RNA polymerase II promoter	Biological Process	4	0.680272	TRINITY_DN15099_c0_g3_i2, TRINITY_DN16491_c0_g1_i2, TRINITY_DN15099_c0_g3_i3, TRINITY_DN16966_c2_g7_i2
plant-type cell wall loosening	Biological Process	4	0.680272	TRINITY_DN16502_c0_g1_i2, TRINITY_DN16850_c4_g8_i2, TRINITY_DN16502_c0_g4_i1, TRINITY_DN16502_c0_g6_i6
regulation of membrane potential	Biological Process	4	0.680272	TRINITY_DN17273_c1_g2_i16, TRINITY_DN18152_c0_g3_i6, TRINITY_DN17644_c0_g1_i6, TRINITY_DN17273_c1_g2_i13
flavonoid biosynthetic process	Biological Process	4	0.680272	TRINITY_DN15389_c0_g1_i1, TRINITY_DN15619_c0_g2_i3, TRINITY_DN2868_c0_g1_i1, TRINITY_DN16966_c2_g7_i2
chloroplast fission	Biological Process	4	0.680272	TRINITY_DN16472_c3_g1_i15, TRINITY_DN16508_c6_g5_i5, TRINITY_DN17194_c4_g1_i7, TRINITY_DN17074_c1_g3_i5
single-organism cellular process	Biological Process	4	0.680272	TRINITY_DN17453_c1_g1_i6, TRINITY_DN17453_c1_g2_i2, TRINITY_DN13158_c0_g2_i2, TRINITY_DN15975_c0_g1_i2
plastid translation	Biological Process	4	0.680272	TRINITY_DN16569_c2_g5_i3, TRINITY_DN17431_c2_g4_i2, TRINITY_DN16214_c2_g8_i1, TRINITY_DN17431_c2_g2_i9
response to gibberellin	Biological Process	4	0.680272	TRINITY_DN17291_c1_g3_i24, TRINITY_DN17291_c1_g3_i6, TRINITY_DN17291_c1_g3_i2, TRINITY_DN16502_c0_g6_i6
single-organism metabolic process	Biological Process	4	0.680272	TRINITY_DN17106_c1_g2_i2, TRINITY_DN17106_c1_g3_i7, TRINITY_DN17262_c2_g3_i2, TRINITY_DN13158_c0_g2_i2
regulation of flower development	Biological Process	3	0.510204	TRINITY_DN16288_c4_g5_i1, TRINITY_DN17469_c3_g3_i1, TRINITY_DN16735_c1_g1_i3
gibberellin biosynthetic process	Biological Process	3	0.510204	TRINITY_DN9959_c0_g1_i1, TRINITY_DN13298_c0_g1_i1, TRINITY_DN17810_c0_g1_i5
response to stress	Biological Process	3	0.510204	TRINITY_DN17970_c2_g2_i1, TRINITY_DN16298_c0_g2_i1, TRINITY_DN17654_c2_g1_i2
negative regulation of leaf senescence	Biological Process	3	0.510204	TRINITY_DN17304_c1_g2_i20, TRINITY_DN17304_c1_g2_i19, TRINITY_DN14222_c0_g1_i2
photoperiodism, flowering	Biological Process	3	0.510204	TRINITY_DN18335_c0_g9_i1, TRINITY_DN18335_c0_g9_i2, TRINITY_DN18335_c0_g9_i3
cellular response to iron ion	Biological Process	3	0.510204	TRINITY_DN17864_c0_g2_i9, TRINITY_DN17864_c0_g2_i5, TRINITY_DN17810_c0_g1_i5
multicellular organism development	Biological Process	3	0.510204	TRINITY_DN16267_c0_g1_i3, TRINITY_DN15099_c0_g3_i2, TRINITY_DN15099_c0_g3_i3
mitochondrial transport	Biological Process	3	0.510204	TRINITY_DN18504_c0_g6_i2, TRINITY_DN18504_c0_g6_i1, TRINITY_DN18504_c0_g3_i3
pyrimidine nucleobase metabolic process	Biological Process	3	0.510204	TRINITY_DN18182_c3_g2_i6, TRINITY_DN18182_c3_g2_i14, TRINITY_DN18182_c3_g2_i11
lignin biosynthetic process	Biological Process	3	0.510204	TRINITY_DN16464_c4_g2_i2, TRINITY_DN13540_c0_g1_i3, TRINITY_DN16464_c4_g2_i3
auxin polar transport	Biological Process	3	0.510204	TRINITY_DN18121_c0_g1_i14, TRINITY_DN14113_c0_g1_i4, TRINITY_DN16836_c1_g10_i1
cellular response to blue light	Biological Process	3	0.510204	TRINITY_DN17111_c1_g1_i5, TRINITY_DN16328_c1_g1_i1, TRINITY_DN17111_c1_g1_i2
long-day photoperiodism, flowering	Biological Process	3	0.510204	TRINITY_DN17291_c1_g3_i24, TRINITY_DN17291_c1_g3_i6, TRINITY_DN17291_c1_g3_i2
leaf senescence	Biological Process	3	0.510204	TRINITY_DN17678_c0_g3_i2, TRINITY_DN17390_c4_g2_i3, TRINITY_DN14412_c0_g1_i1
negative regulation of transcription, DNA-templated	Biological Process	3	0.510204	TRINITY_DN17390_c4_g2_i3, TRINITY_DN17291_c1_g3_i24, TRINITY_DN13402_c0_g1_i1
cell wall organization or biogenesis	Biological Process	3	0.510204	TRINITY_DN17453_c1_g1_i6, TRINITY_DN17463_c0_g1_i1, TRINITY_DN17453_c1_g2_i2
root development	Biological Process	3	0.510204	TRINITY_DN17398_c2_g11_i1, TRINITY_DN17817_c0_g3_i1, TRINITY_DN16836_c1_g10_i1
abscisic acid-activated signaling pathway	Biological Process	3	0.510204	TRINITY_DN16220_c2_g8_i1, TRINITY_DN16344_c1_g4_i2, TRINITY_DN17593_c3_g2_i17
gluconeogenesis	Biological Process	3	0.510204	TRINITY_DN17801_c0_g4_i5, TRINITY_DN17076_c0_g3_i3, TRINITY_DN14944_c0_g1_i1
photosynthesis, light harvesting in photosystem II	Biological Process	3	0.510204	TRINITY_DN11628_c0_g1_i2, TRINITY_DN17196_c1_g2_i4, TRINITY_DN17196_c1_g2_i2
response to herbicide	Biological Process	3	0.510204	TRINITY_DN11628_c0_g1_i2, TRINITY_DN17196_c1_g2_i4, TRINITY_DN17196_c1_g2_i2
lateral root formation	Biological Process	3	0.510204	TRINITY_DN18121_c0_g1_i14, TRINITY_DN18399_c2_g1_i4, TRINITY_DN18399_c2_g1_i2
pyrimidine nucleoside salvage	Biological Process	3	0.510204	TRINITY_DN18182_c3_g2_i6, TRINITY_DN18182_c3_g2_i14, TRINITY_DN18182_c3_g2_i11
mRNA processing	Biological Process	3	0.510204	TRINITY_DN17350_c1_g3_i2, TRINITY_DN15551_c0_g1_i7, TRINITY_DN15551_c0_g1_i5
response to UV-B	Biological Process	3	0.510204	TRINITY_DN16660_c4_g2_i1, TRINITY_DN17476_c1_g3_i2, TRINITY_DN16102_c0_g1_i6
negative regulation of circadian rhythm	Biological Process	3	0.510204	TRINITY_DN17291_c1_g3_i24, TRINITY_DN17291_c1_g3_i6, TRINITY_DN17291_c1_g3_i2
ornithine transport	Biological Process	3	0.510204	TRINITY_DN18504_c0_g6_i2, TRINITY_DN18504_c0_g6_i1, TRINITY_DN18504_c0_g3_i3
thylakoid membrane organization	Biological Process	3	0.510204	TRINITY_DN16705_c0_g1_i5, TRINITY_DN16217_c0_g9_i1, TRINITY_DN17818_c4_g2_i9
cellular metabolic process	Biological Process	3	0.510204	TRINITY_DN17841_c0_g1_i2, TRINITY_DN16900_c1_g3_i5, TRINITY_DN15950_c1_g2_i2
carbon utilization	Biological Process	3	0.510204	TRINITY_DN16656_c4_g1_i2, TRINITY_DN17647_c0_g4_i4, TRINITY_DN17384_c4_g3_i6
glutathione catabolic process	Biological Process	3	0.510204	TRINITY_DN15935_c0_g1_i5, TRINITY_DN15935_c0_g1_i4, TRINITY_DN15935_c0_g1_i2
urea transport	Biological Process	3	0.510204	TRINITY_DN17553_c0_g2_i1, TRINITY_DN1522_c0_g1_i1, TRINITY_DN17553_c0_g2_i5
intracellular signal transduction	Biological Process	3	0.510204	TRINITY_DN16803_c0_g9_i1, TRINITY_DN16836_c1_g10_i1, TRINITY_DN17618_c0_g10_i1
seedling development	Biological Process	3	0.510204	TRINITY_DN18335_c0_g9_i1, TRINITY_DN18335_c0_g9_i2, TRINITY_DN18335_c0_g9_i3
mRNA splicing, via spliceosome	Biological Process	3	0.510204	TRINITY_DN18295_c1_g2_i7, TRINITY_DN17398_c2_g3_i8, TRINITY_DN17820_c1_g1_i9
regulation of stomatal movement	Biological Process	3	0.510204	TRINITY_DN11628_c0_g1_i2, TRINITY_DN17196_c1_g2_i4, TRINITY_DN17196_c1_g2_i2
plant-type cell wall modification involved in multidimensional cell growth	Biological Process	3	0.510204	TRINITY_DN16502_c0_g1_i2, TRINITY_DN16502_c0_g4_i1, TRINITY_DN16502_c0_g6_i6
blue light signaling pathway	Biological Process	2	0.340136	TRINITY_DN17132_c2_g10_i2, TRINITY_DN17132_c2_g6_i3
protein dephosphorylation	Biological Process	2	0.340136	TRINITY_DN17991_c3_g1_i12, TRINITY_DN17240_c0_g1_i7
regulation of circadian rhythm	Biological Process	2	0.340136	TRINITY_DN17132_c2_g10_i2, TRINITY_DN17132_c2_g6_i3
regulation of response to osmotic stress	Biological Process	2	0.340136	TRINITY_DN17208_c0_g5_i1, TRINITY_DN17647_c1_g1_i2
aspartate transport	Biological Process	2	0.340136	TRINITY_DN16848_c0_g2_i1, TRINITY_DN12586_c0_g1_i7
cysteine biosynthetic process from serine	Biological Process	2	0.340136	TRINITY_DN18485_c3_g4_i2, TRINITY_DN16150_c1_g4_i4
DNA-templated transcription, initiation	Biological Process	2	0.340136	TRINITY_DN16328_c1_g1_i1, TRINITY_DN16307_c1_g2_i2
circadian regulation of calcium ion oscillation	Biological Process	2	0.340136	TRINITY_DN17132_c2_g10_i2, TRINITY_DN17132_c2_g6_i3
cellular response to high light intensity	Biological Process	2	0.340136	TRINITY_DN17111_c1_g1_i5, TRINITY_DN17111_c1_g1_i2
cellular response to far red light	Biological Process	2	0.340136	TRINITY_DN17111_c1_g1_i5, TRINITY_DN17111_c1_g1_i2
cellular response to light intensity	Biological Process	2	0.340136	TRINITY_DN17045_c3_g2_i2, TRINITY_DN17248_c6_g9_i1
sulfur compound metabolic process	Biological Process	2	0.340136	TRINITY_DN17888_c3_g1_i17, TRINITY_DN17888_c3_g1_i21
glucosinolate metabolic process	Biological Process	2	0.340136	TRINITY_DN17200_c1_g2_i4, TRINITY_DN13939_c0_g2_i1
regulation of biological process	Biological Process	2	0.340136	TRINITY_DN18549_c0_g1_i2, TRINITY_DN12722_c0_g1_i2
cellular response to ethylene stimulus	Biological Process	2	0.340136	TRINITY_DN17864_c0_g2_i9, TRINITY_DN17864_c0_g2_i5
cellular iron ion homeostasis	Biological Process	2	0.340136	TRINITY_DN17553_c0_g1_i1, TRINITY_DN17462_c1_g2_i1
leaf vascular tissue pattern formation	Biological Process	2	0.340136	TRINITY_DN17817_c0_g3_i1, TRINITY_DN16847_c0_g3_i2
cellular response to UV-A	Biological Process	2	0.340136	TRINITY_DN17111_c1_g1_i5, TRINITY_DN17111_c1_g1_i2
dephosphorylation	Biological Process	2	0.340136	TRINITY_DN15145_c0_g2_i1, TRINITY_DN15996_c0_g4_i2
response to absence of light	Biological Process	2	0.340136	TRINITY_DN17132_c2_g10_i2, TRINITY_DN17132_c2_g6_i3
small GTPase mediated signal transduction	Biological Process	2	0.340136	TRINITY_DN17880_c1_g2_i12, TRINITY_DN17593_c3_g2_i17
ammonia assimilation cycle	Biological Process	2	0.340136	TRINITY_DN17302_c3_g2_i2, TRINITY_DN17099_c1_g2_i2
glycine metabolic process	Biological Process	2	0.340136	TRINITY_DN17623_c2_g1_i1, TRINITY_DN17623_c2_g1_i5
regulation of timing of transition from vegetative to reproductive phase	Biological Process	2	0.340136	TRINITY_DN18396_c4_g1_i1, TRINITY_DN17810_c0_g1_i5
positive regulation of gibberellic acid mediated signaling pathway	Biological Process	2	0.340136	TRINITY_DN16523_c1_g8_i1, TRINITY_DN18133_c3_g3_i1
positive regulation of defense response to bacterium	Biological Process	2	0.340136	TRINITY_DN17132_c2_g10_i2, TRINITY_DN17132_c2_g6_i3
gene silencing by RNA	Biological Process	2	0.340136	TRINITY_DN15551_c0_g1_i7, TRINITY_DN15551_c0_g1_i5
cellular response to nitric oxide	Biological Process	2	0.340136	TRINITY_DN17864_c0_g2_i9, TRINITY_DN17864_c0_g2_i5
response to abiotic stimulus	Biological Process	2	0.340136	TRINITY_DN17970_c2_g2_i1, TRINITY_DN16298_c0_g2_i1
photosynthetic electron transport in photosystem I	Biological Process	2	0.340136	TRINITY_DN15021_c0_g1_i3, TRINITY_DN17045_c3_g2_i2
pyridoxal phosphate biosynthetic process	Biological Process	2	0.340136	TRINITY_DN17674_c3_g4_i2, TRINITY_DN16660_c4_g2_i1
unsaturated fatty acid biosynthetic process	Biological Process	2	0.340136	TRINITY_DN15352_c0_g2_i1, TRINITY_DN16452_c1_g5_i6
pollen development	Biological Process	2	0.340136	TRINITY_DN17224_c0_g1_i17, TRINITY_DN17708_c0_g4_i4
lipid metabolic process	Biological Process	2	0.340136	TRINITY_DN16301_c0_g1_i3, TRINITY_DN16818_c2_g4_i1
response to strigolactone	Biological Process	2	0.340136	TRINITY_DN17132_c2_g10_i2, TRINITY_DN17132_c2_g6_i3
anthocyanin-containing compound biosynthetic process	Biological Process	2	0.340136	TRINITY_DN17430_c3_g6_i3, TRINITY_DN17430_c3_g5_i4
L-methionine salvage from methylthioadenosine	Biological Process	2	0.340136	TRINITY_DN17864_c0_g2_i9, TRINITY_DN17864_c0_g2_i5
one-carbon metabolic process	Biological Process	2	0.340136	TRINITY_DN18472_c1_g1_i1, TRINITY_DN18157_c2_g1_i1
regulation of unidimensional cell growth	Biological Process	2	0.340136	TRINITY_DN17132_c2_g10_i2, TRINITY_DN17132_c2_g6_i3
purine ribonucleotide metabolic process	Biological Process	2	0.340136	TRINITY_DN17888_c3_g1_i17, TRINITY_DN17888_c3_g1_i21
tryptophan transport	Biological Process	2	0.340136	TRINITY_DN16848_c0_g2_i1, TRINITY_DN12586_c0_g1_i7
regulation of growth	Biological Process	2	0.340136	TRINITY_DN17296_c1_g13_i1, TRINITY_DN17949_c2_g8_i5
N-methylnicotinate transport	Biological Process	2	0.340136	TRINITY_DN17387_c7_g1_i5, TRINITY_DN17387_c7_g1_i7
pattern recognition receptor signaling pathway	Biological Process	2	0.340136	TRINITY_DN16102_c0_g1_i8, TRINITY_DN18222_c0_g2_i1
flavin adenine dinucleotide metabolic process	Biological Process	2	0.340136	TRINITY_DN17132_c2_g10_i2, TRINITY_DN17132_c2_g6_i3
response to magnetism	Biological Process	2	0.340136	TRINITY_DN17132_c2_g10_i2, TRINITY_DN17132_c2_g6_i3
stomatal movement	Biological Process	2	0.340136	TRINITY_DN17132_c2_g10_i2, TRINITY_DN17132_c2_g6_i3
very long-chain fatty acid metabolic process	Biological Process	2	0.340136	TRINITY_DN16288_c6_g1_i1, TRINITY_DN16063_c1_g2_i8
chromatin organization	Biological Process	2	0.340136	TRINITY_DN17070_c0_g1_i2, TRINITY_DN15696_c0_g1_i3
regulation of intracellular pH	Biological Process	2	0.340136	TRINITY_DN17246_c3_g1_i5, TRINITY_DN17246_c3_g1_i1
regulation of anthocyanin biosynthetic process	Biological Process	2	0.340136	TRINITY_DN15099_c0_g3_i2, TRINITY_DN15099_c0_g3_i3
response to low fluence blue light stimulus by blue low-fluence system	Biological Process	2	0.340136	TRINITY_DN17132_c2_g10_i2, TRINITY_DN17132_c2_g6_i3
polysaccharide biosynthetic process	Biological Process	2	0.340136	TRINITY_DN17453_c1_g1_i6, TRINITY_DN17453_c1_g2_i2
positive regulation of flower development	Biological Process	2	0.340136	TRINITY_DN17390_c4_g2_i3, TRINITY_DN17076_c0_g3_i3
protein folding	Biological Process	2	0.340136	TRINITY_DN17296_c1_g1_i7, TRINITY_DN17654_c2_g1_i2
phototropism	Biological Process	2	0.340136	TRINITY_DN17132_c2_g10_i2, TRINITY_DN17132_c2_g6_i3
L-serine metabolic process	Biological Process	2	0.340136	TRINITY_DN17623_c2_g1_i1, TRINITY_DN17623_c2_g1_i5
phosphatidylinositol dephosphorylation	Biological Process	2	0.340136	TRINITY_DN15431_c0_g1_i1, TRINITY_DN16847_c0_g3_i2
longitudinal axis specification	Biological Process	2	0.340136	TRINITY_DN18121_c0_g1_i14, TRINITY_DN17817_c0_g3_i1
regulation of hydrogen peroxide metabolic process	Biological Process	2	0.340136	TRINITY_DN17132_c2_g10_i2, TRINITY_DN17132_c2_g6_i3
nicotinate transport	Biological Process	2	0.340136	TRINITY_DN17387_c7_g1_i5, TRINITY_DN17387_c7_g1_i7
oxaloacetate transport	Biological Process	2	0.340136	TRINITY_DN17302_c3_g2_i2, TRINITY_DN17099_c1_g2_i2
glucose metabolic process	Biological Process	2	0.340136	TRINITY_DN16476_c0_g3_i5, TRINITY_DN16363_c5_g2_i2
positive regulation of anion channel activity	Biological Process	2	0.340136	TRINITY_DN17132_c2_g10_i2, TRINITY_DN17132_c2_g6_i3
plasmodesmata-mediated intercellular transport	Biological Process	2	0.340136	TRINITY_DN15551_c0_g1_i7, TRINITY_DN15551_c0_g1_i5
singlet oxygen-mediated programmed cell death	Biological Process	2	0.340136	TRINITY_DN17132_c2_g10_i2, TRINITY_DN17132_c2_g6_i3
negative regulation of sequence-specific DNA binding transcription factor activity	Biological Process	2	0.340136	TRINITY_DN17291_c1_g3_i6, TRINITY_DN17291_c1_g3_i2
anthocyanin-containing compound metabolic process	Biological Process	2	0.340136	TRINITY_DN17132_c2_g10_i2, TRINITY_DN17132_c2_g6_i3
protein ubiquitination	Biological Process	2	0.340136	TRINITY_DN17398_c2_g11_i1, TRINITY_DN17901_c5_g2_i1
starch biosynthetic process	Biological Process	2	0.340136	TRINITY_DN16023_c0_g1_i3, TRINITY_DN14944_c0_g1_i1
response to low light intensity stimulus	Biological Process	2	0.340136	TRINITY_DN17232_c4_g3_i1, TRINITY_DN14872_c0_g1_i5
cellular response to phosphate starvation	Biological Process	2	0.340136	TRINITY_DN15996_c0_g4_i2, TRINITY_DN13402_c0_g1_i1
iron ion transport	Biological Process	2	0.340136	TRINITY_DN17553_c0_g1_i1, TRINITY_DN17462_c1_g2_i1
nitrate transport	Biological Process	2	0.340136	TRINITY_DN14412_c0_g1_i1, TRINITY_DN16218_c2_g1_i12
cellular response to red light	Biological Process	2	0.340136	TRINITY_DN17111_c1_g1_i5, TRINITY_DN17111_c1_g1_i2
cellular component organization or biogenesis	Biological Process	2	0.340136	TRINITY_DN17453_c1_g1_i6, TRINITY_DN17453_c1_g2_i2
RNA modification	Biological Process	2	0.340136	TRINITY_DN18483_c1_g7_i1, TRINITY_DN17840_c1_g3_i1
plant organ development	Biological Process	2	0.340136	TRINITY_DN17132_c2_g10_i2, TRINITY_DN17132_c2_g6_i3
regulation of tetrapyrrole metabolic process	Biological Process	2	0.340136	TRINITY_DN17469_c2_g4_i3, TRINITY_DN17469_c2_g4_i5
defense response to bacterium, incompatible interaction	Biological Process	2	0.340136	TRINITY_DN16102_c0_g1_i8, TRINITY_DN18222_c0_g2_i1
response to nitrate	Biological Process	2	0.340136	TRINITY_DN14412_c0_g1_i1, TRINITY_DN16218_c2_g1_i12
spermidine biosynthetic process	Biological Process	2	0.340136	TRINITY_DN17378_c1_g4_i1, TRINITY_DN16851_c1_g6_i4
negative regulation of lateral root development	Biological Process	2	0.340136	TRINITY_DN17132_c2_g10_i2, TRINITY_DN17132_c2_g6_i3
regulation of defense response	Biological Process	2	0.340136	TRINITY_DN17647_c1_g1_i2, TRINITY_DN17384_c4_g3_i1
galactolipid metabolic process	Biological Process	2	0.340136	TRINITY_DN17674_c3_g6_i5, TRINITY_DN17926_c2_g1_i1
pyridoxine biosynthetic process	Biological Process	2	0.340136	TRINITY_DN17674_c3_g4_i2, TRINITY_DN16660_c4_g2_i1
RNA secondary structure unwinding	Biological Process	2	0.340136	TRINITY_DN16664_c3_g4_i5, TRINITY_DN18295_c1_g2_i7
malate transmembrane transport	Biological Process	2	0.340136	TRINITY_DN17302_c3_g2_i2, TRINITY_DN17099_c1_g2_i2
methionine biosynthetic process	Biological Process	2	0.340136	TRINITY_DN15776_c0_g1_i4, TRINITY_DN17641_c1_g1_i5
Group II intron splicing	Biological Process	2	0.340136	TRINITY_DN15551_c0_g1_i7, TRINITY_DN15551_c0_g1_i5
cellular response to heat	Biological Process	2	0.340136	TRINITY_DN17111_c1_g1_i5, TRINITY_DN17111_c1_g1_i2
brassinosteroid mediated signaling pathway	Biological Process	2	0.340136	TRINITY_DN16400_c3_g2_i7, TRINITY_DN17402_c2_g2_i1
primary metabolic process	Biological Process	2	0.340136	TRINITY_DN18233_c5_g1_i1, TRINITY_DN15654_c0_g1_i9
regulation of isopentenyl diphosphate biosynthetic process, methylerythritol 4-phosphate pathway	Biological Process	2	0.340136	TRINITY_DN17818_c4_g2_i9, TRINITY_DN18498_c1_g5_i1
removal of superoxide radicals	Biological Process	2	0.340136	TRINITY_DN18514_c1_g3_i7, TRINITY_DN18514_c1_g3_i5
positive regulation of seed germination	Biological Process	2	0.340136	TRINITY_DN17111_c1_g1_i5, TRINITY_DN17111_c1_g1_i2
gibberellic acid homeostasis	Biological Process	2	0.340136	TRINITY_DN16678_c0_g1_i2, TRINITY_DN16678_c0_g1_i3
positive regulation of systemic acquired resistance	Biological Process	2	0.340136	TRINITY_DN17132_c2_g10_i2, TRINITY_DN17132_c2_g6_i3
peroxisome fission	Biological Process	2	0.340136	TRINITY_DN5897_c0_g1_i1, TRINITY_DN17074_c1_g3_i5
regulation of meristem growth	Biological Process	2	0.340136	TRINITY_DN17132_c2_g10_i2, TRINITY_DN17132_c2_g6_i3
translational initiation	Biological Process	2	0.340136	TRINITY_DN17977_c0_g3_i3, TRINITY_DN15882_c0_g1_i8
response to bacterium	Biological Process	2	0.340136	TRINITY_DN17174_c0_g3_i3, TRINITY_DN17949_c2_g8_i5
detection of light stimulus	Biological Process	2	0.340136	TRINITY_DN17132_c2_g10_i2, TRINITY_DN17132_c2_g6_i3
induced systemic resistance	Biological Process	2	0.340136	TRINITY_DN17328_c0_g2_i1, TRINITY_DN17824_c0_g1_i2
regulation of cell proliferation	Biological Process	2	0.340136	TRINITY_DN18357_c3_g7_i1, TRINITY_DN17200_c1_g2_i4
L-glutamate transport	Biological Process	2	0.340136	TRINITY_DN17302_c3_g2_i2, TRINITY_DN17099_c1_g2_i2
auxin transport	Biological Process	2	0.340136	TRINITY_DN17132_c2_g10_i2, TRINITY_DN17132_c2_g6_i3
response to virus	Biological Process	2	0.340136	TRINITY_DN16316_c2_g9_i1, TRINITY_DN15882_c0_g1_i8
double-strand break repair via homologous recombination	Biological Process	2	0.340136	TRINITY_DN17295_c1_g1_i4, TRINITY_DN16102_c0_g1_i6
cell adhesion	Biological Process	2	0.340136	TRINITY_DN16297_c4_g4_i3, TRINITY_DN16297_c4_g4_i2
response to other organism	Biological Process	2	0.340136	TRINITY_DN17674_c3_g6_i5, TRINITY_DN17926_c2_g1_i1
positive regulation of translation	Biological Process	2	0.340136	TRINITY_DN16569_c2_g5_i3, TRINITY_DN17814_c2_g2_i2
regulation of leaf morphogenesis	Biological Process	2	0.340136	TRINITY_DN17132_c2_g10_i2, TRINITY_DN17132_c2_g6_i3
regulation of translation	Biological Process	2	0.340136	TRINITY_DN17350_c1_g3_i2, TRINITY_DN15882_c0_g1_i8
nitric oxide biosynthetic process	Biological Process	2	0.340136	TRINITY_DN18304_c0_g1_i1, TRINITY_DN17818_c4_g2_i9
adenine salvage	Biological Process	2	0.340136	TRINITY_DN17431_c0_g1_i1, TRINITY_DN17431_c1_g1_i4
cuticle development	Biological Process	2	0.340136	TRINITY_DN16288_c6_g1_i1, TRINITY_DN16063_c1_g2_i8
pollen tube growth	Biological Process	2	0.340136	TRINITY_DN17708_c0_g4_i4, TRINITY_DN17384_c4_g3_i1
phospholipid metabolic process	Biological Process	2	0.340136	TRINITY_DN17674_c3_g6_i5, TRINITY_DN17926_c2_g1_i1
response to lead ion	Biological Process	2	0.340136	TRINITY_DN15935_c0_g1_i5, TRINITY_DN15935_c0_g1_i2
malate transport	Biological Process	2	0.340136	TRINITY_DN17246_c3_g1_i5, TRINITY_DN17246_c3_g1_i1
AMP salvage	Biological Process	2	0.340136	TRINITY_DN17431_c0_g1_i1, TRINITY_DN17431_c1_g1_i4
posttranscriptional gene silencing	Biological Process	2	0.340136	TRINITY_DN15551_c0_g1_i7, TRINITY_DN15551_c0_g1_i5
malate metabolic process	Biological Process	2	0.340136	TRINITY_DN16519_c1_g3_i1, TRINITY_DN17466_c2_g2_i2
meristem development	Biological Process	2	0.340136	TRINITY_DN16491_c0_g1_i2, TRINITY_DN17817_c0_g3_i1
integral component of membrane	Cellular Component	89	15.1361	TRINITY_DN11628_c0_g1_i1, TRINITY_DN17208_c0_g5_i1, TRINITY_DN16464_c4_g2_i2, TRINITY_DN11628_c0_g1_i2, TRINITY_DN14536_c0_g1_i5, TRINITY_DN17391_c4_g5_i2, TRINITY_DN17185_c1_g2_i5, TRINITY_DN18362_c1_g3_i5, TRINITY_DN18504_c0_g6_i2, TRINITY_DN14113_c0_g1_i4, TRINITY_DN18504_c0_g6_i1, TRINITY_DN17562_c1_g5_i2, TRINITY_DN17609_c1_g4_i7, TRINITY_DN17919_c3_g1_i4, TRINITY_DN17171_c5_g4_i2, TRINITY_D…
nucleus	Cellular Component	80	13.6054	TRINITY_DN17095_c3_g1_i7, TRINITY_DN15099_c0_g3_i2, TRINITY_DN18121_c0_g1_i14, TRINITY_DN18399_c2_g1_i4, TRINITY_DN17291_c1_g3_i24, TRINITY_DN15099_c0_g3_i3, TRINITY_DN16217_c0_g9_i1, TRINITY_DN15996_c0_g4_i2, TRINITY_DN17088_c4_g1_i1, TRINITY_DN18133_c3_g3_i1, TRINITY_DN16170_c4_g2_i2, TRINITY_DN17914_c0_g3_i9, TRINITY_DN17696_c0_g3_i4, TRINITY_DN16523_c1_g8_i1, TRINITY_DN17350_c1_g3_i2, TRINITY…
plasma membrane	Cellular Component	75	12.7551	TRINITY_DN17208_c0_g5_i1, TRINITY_DN17015_c1_g4_i2, TRINITY_DN17143_c1_g1_i4, TRINITY_DN16642_c5_g1_i6, TRINITY_DN17185_c1_g2_i5, TRINITY_DN16642_c5_g1_i5, TRINITY_DN16642_c5_g1_i4, TRINITY_DN17088_c4_g1_i1, TRINITY_DN16642_c5_g1_i3, TRINITY_DN15502_c0_g1_i2, TRINITY_DN17562_c1_g5_i2, TRINITY_DN17609_c1_g4_i7, TRINITY_DN17384_c4_g3_i1, TRINITY_DN17306_c1_g8_i1, TRINITY_DN17813_c0_g3_i6, TRINITY_D…
chloroplast	Cellular Component	69	11.7347	TRINITY_DN17208_c0_g5_i1, TRINITY_DN18203_c2_g9_i1, TRINITY_DN15996_c0_g4_i2, TRINITY_DN16995_c5_g3_i3, TRINITY_DN16452_c1_g5_i6, TRINITY_DN17808_c1_g8_i3, TRINITY_DN16966_c2_g5_i2, TRINITY_DN18504_c0_g6_i2, TRINITY_DN18382_c0_g2_i1, TRINITY_DN18504_c0_g6_i1, TRINITY_DN17788_c5_g1_i3, TRINITY_DN16332_c3_g7_i7, TRINITY_DN16332_c3_g7_i6, TRINITY_DN18152_c0_g3_i6, TRINITY_DN16332_c3_g7_i4, TRINITY_D…
chloroplast stroma	Cellular Component	57	9.69388	TRINITY_DN17678_c0_g3_i2, TRINITY_DN16569_c2_g7_i2, TRINITY_DN16217_c0_g9_i1, TRINITY_DN16642_c5_g1_i6, TRINITY_DN16642_c5_g1_i5, TRINITY_DN17647_c0_g4_i4, TRINITY_DN16642_c5_g1_i4, TRINITY_DN16642_c5_g1_i3, TRINITY_DN15551_c0_g1_i5, TRINITY_DN18006_c2_g2_i1, TRINITY_DN17350_c1_g3_i2, TRINITY_DN18006_c2_g2_i3, TRINITY_DN17640_c1_g3_i2, TRINITY_DN16407_c1_g4_i4, TRINITY_DN16332_c3_g1_i3, TRINITY_D…
cytosol	Cellular Component	55	9.35374	TRINITY_DN17290_c5_g2_i10, TRINITY_DN18295_c1_g2_i7, TRINITY_DN17431_c1_g1_i4, TRINITY_DN16569_c2_g7_i2, TRINITY_DN16642_c5_g1_i6, TRINITY_DN17708_c0_g4_i4, TRINITY_DN15996_c0_g4_i2, TRINITY_DN16642_c5_g1_i5, TRINITY_DN16642_c5_g1_i4, TRINITY_DN17088_c4_g1_i1, TRINITY_DN16642_c5_g1_i3, TRINITY_DN16502_c0_g1_i2, TRINITY_DN18382_c0_g2_i1, TRINITY_DN9292_c0_g1_i2, TRINITY_DN17674_c3_g4_i2, TRINITY_D…
chloroplast thylakoid membrane	Cellular Component	51	8.67347	TRINITY_DN11628_c0_g1_i1, TRINITY_DN11628_c0_g1_i2, TRINITY_DN14536_c0_g1_i5, TRINITY_DN17391_c4_g5_i2, TRINITY_DN18018_c1_g4_i1, TRINITY_DN16947_c2_g9_i3, TRINITY_DN18362_c1_g3_i5, TRINITY_DN15021_c0_g1_i3, TRINITY_DN13649_c0_g1_i2, TRINITY_DN18220_c1_g1_i1, TRINITY_DN3335_c0_g1_i2, TRINITY_DN17537_c2_g8_i2, TRINITY_DN17537_c2_g8_i1, TRINITY_DN17534_c2_g6_i3, TRINITY_DN17841_c0_g1_i1, TRINITY_DN…
chloroplast envelope	Cellular Component	50	8.5034	TRINITY_DN11628_c0_g1_i1, TRINITY_DN16796_c0_g1_i3, TRINITY_DN11628_c0_g1_i2, TRINITY_DN16217_c0_g9_i1, TRINITY_DN18018_c1_g4_i1, TRINITY_DN18362_c1_g3_i5, TRINITY_DN17553_c0_g2_i1, TRINITY_DN13649_c0_g1_i2, TRINITY_DN17553_c0_g2_i5, TRINITY_DN17640_c1_g3_i2, TRINITY_DN16687_c2_g2_i2, TRINITY_DN16534_c1_g5_i3, TRINITY_DN16363_c5_g2_i2, TRINITY_DN13886_c0_g1_i2, TRINITY_DN17584_c1_g18_i1, TRINITY_…
mitochondrion	Cellular Component	39	6.63265	TRINITY_DN17678_c0_g3_i2, TRINITY_DN17356_c2_g2_i18, TRINITY_DN16796_c0_g1_i3, TRINITY_DN18341_c1_g4_i3, TRINITY_DN18031_c1_g1_i3, TRINITY_DN16569_c2_g7_i2, TRINITY_DN17296_c1_g13_i1, TRINITY_DN17074_c1_g3_i5, TRINITY_DN17053_c4_g1_i3, TRINITY_DN16942_c3_g1_i1, TRINITY_DN17053_c4_g1_i4, TRINITY_DN16877_c1_g6_i9, TRINITY_DN17818_c4_g2_i9, TRINITY_DN18084_c0_g1_i1, TRINITY_DN16150_c1_g4_i4, TRINITY…
extracellular region	Cellular Component	37	6.29252	TRINITY_DN16202_c2_g3_i4, TRINITY_DN16850_c4_g8_i2, TRINITY_DN16491_c2_g1_i3, TRINITY_DN16297_c4_g4_i3, TRINITY_DN16265_c2_g2_i2, TRINITY_DN17133_c0_g1_i1, TRINITY_DN17275_c4_g1_i1, TRINITY_DN17871_c0_g1_i1, TRINITY_DN17088_c4_g1_i1, TRINITY_DN17281_c4_g1_i1, TRINITY_DN17151_c0_g5_i2, TRINITY_DN16502_c0_g1_i2, TRINITY_DN17917_c6_g18_i1, TRINITY_DN16809_c0_g1_i1, TRINITY_DN14747_c0_g1_i2, TRINITY_…
cytoplasm	Cellular Component	36	6.12245	TRINITY_DN16476_c0_g3_i5, TRINITY_DN18472_c1_g1_i1, TRINITY_DN15700_c0_g1_i3, TRINITY_DN17780_c1_g1_i3, TRINITY_DN26337_c0_g1_i1, TRINITY_DN17641_c1_g1_i5, TRINITY_DN15700_c0_g1_i5, TRINITY_DN17800_c2_g8_i2, TRINITY_DN16836_c1_g10_i1, TRINITY_DN16847_c0_g3_i2, TRINITY_DN16523_c1_g8_i1, TRINITY_DN16656_c4_g1_i2, TRINITY_DN15776_c0_g1_i4, TRINITY_DN17121_c4_g1_i6, TRINITY_DN17384_c4_g3_i6, TRINITY_…
membrane	Cellular Component	29	4.93197	TRINITY_DN16664_c3_g4_i5, TRINITY_DN16796_c0_g1_i3, TRINITY_DN16850_c4_g8_i2, TRINITY_DN13968_c0_g1_i3, TRINITY_DN17479_c0_g5_i2, TRINITY_DN16805_c2_g5_i2, TRINITY_DN17340_c2_g4_i2, TRINITY_DN17106_c1_g3_i7, TRINITY_DN7795_c0_g1_i1, TRINITY_DN16502_c0_g1_i2, TRINITY_DN13960_c0_g1_i2, TRINITY_DN16970_c1_g6_i6, TRINITY_DN16063_c1_g2_i8, TRINITY_DN16379_c0_g1_i1, TRINITY_DN15587_c0_g1_i2, TRINITY_DN…
photosystem II	Cellular Component	25	4.2517	TRINITY_DN11628_c0_g1_i1, TRINITY_DN11628_c0_g1_i2, TRINITY_DN15703_c0_g1_i4, TRINITY_DN18362_c1_g1_i1, TRINITY_DN18362_c1_g1_i2, TRINITY_DN18362_c1_g3_i5, TRINITY_DN17196_c1_g2_i4, TRINITY_DN17196_c1_g2_i2, TRINITY_DN17537_c2_g6_i3, TRINITY_DN11701_c0_g1_i2, TRINITY_DN17537_c2_g6_i1, TRINITY_DN17537_c2_g6_i2, TRINITY_DN17196_c1_g10_i2, TRINITY_DN17537_c2_g8_i2, TRINITY_DN17537_c2_g8_i1, TRINITY_…
photosystem I	Cellular Component	24	4.08163	TRINITY_DN11628_c0_g1_i1, TRINITY_DN17191_c0_g1_i1, TRINITY_DN11628_c0_g1_i2, TRINITY_DN17232_c4_g3_i1, TRINITY_DN17537_c2_g6_i3, TRINITY_DN17191_c0_g1_i2, TRINITY_DN17537_c2_g6_i1, TRINITY_DN15703_c0_g1_i4, TRINITY_DN17537_c2_g6_i2, TRINITY_DN17196_c1_g10_i2, TRINITY_DN17537_c2_g8_i2, TRINITY_DN17537_c2_g8_i1, TRINITY_DN17841_c0_g1_i1, TRINITY_DN17841_c0_g5_i4, TRINITY_DN16828_c1_g1_i1, TRINITY_…
plasmodesma	Cellular Component	21	3.57143	TRINITY_DN16557_c2_g1_i4, TRINITY_DN18295_c1_g2_i7, TRINITY_DN18399_c2_g1_i4, TRINITY_DN17143_c1_g1_i4, TRINITY_DN16414_c1_g1_i1, TRINITY_DN16850_c4_g8_i2, TRINITY_DN16534_c1_g5_i3, TRINITY_DN16557_c1_g1_i2, TRINITY_DN16595_c1_g9_i1, TRINITY_DN16595_c1_g9_i2, TRINITY_DN17824_c0_g1_i2, TRINITY_DN16502_c0_g1_i2, TRINITY_DN17318_c0_g1_i10, TRINITY_DN16534_c1_g1_i4, TRINITY_DN16534_c1_g1_i1, TRINITY_…
plastoglobule	Cellular Component	20	3.40136	TRINITY_DN11628_c0_g1_i1, TRINITY_DN17191_c0_g1_i1, TRINITY_DN11628_c0_g1_i2, TRINITY_DN16569_c2_g5_i3, TRINITY_DN17232_c4_g3_i1, TRINITY_DN17191_c0_g1_i2, TRINITY_DN15703_c0_g1_i4, TRINITY_DN17196_c1_g10_i2, TRINITY_DN14872_c0_g1_i5, TRINITY_DN18362_c1_g1_i1, TRINITY_DN17191_c0_g1_i5, TRINITY_DN18362_c1_g1_i2, TRINITY_DN17191_c0_g1_i6, TRINITY_DN18362_c1_g3_i5, TRINITY_DN13649_c0_g1_i2, TRINITY_…
endoplasmic reticulum	Cellular Component	17	2.89116	TRINITY_DN16557_c2_g1_i4, TRINITY_DN18399_c2_g1_i4, TRINITY_DN16872_c6_g1_i2, TRINITY_DN18341_c1_g4_i3, TRINITY_DN13968_c0_g1_i3, TRINITY_DN17106_c1_g2_i2, TRINITY_DN17106_c1_g3_i7, TRINITY_DN17824_c0_g1_i2, TRINITY_DN15619_c0_g2_i3, TRINITY_DN16063_c1_g2_i8, TRINITY_DN16077_c0_g3_i2, TRINITY_DN18285_c1_g4_i1, TRINITY_DN18399_c2_g1_i2, TRINITY_DN17691_c0_g2_i2, TRINITY_DN16077_c0_g3_i3, TRINITY_D…
integral component of plasma membrane	Cellular Component	16	2.72109	TRINITY_DN12615_c0_g1_i1, TRINITY_DN1522_c0_g1_i1, TRINITY_DN16534_c1_g5_i3, TRINITY_DN17395_c1_g4_i1, TRINITY_DN16011_c1_g4_i2, TRINITY_DN16595_c1_g9_i2, TRINITY_DN17553_c0_g2_i1, TRINITY_DN16534_c1_g1_i4, TRINITY_DN17553_c0_g2_i5, TRINITY_DN16534_c1_g1_i1, TRINITY_DN17056_c1_g1_i5, TRINITY_DN17273_c1_g2_i16, TRINITY_DN18152_c0_g3_i6, TRINITY_DN17644_c0_g1_i6, TRINITY_DN17273_c1_g2_i13, TRINITY_…
apoplast	Cellular Component	14	2.38095	TRINITY_DN16569_c2_g5_i3, TRINITY_DN13540_c0_g1_i3, TRINITY_DN16991_c4_g1_i1, TRINITY_DN15996_c0_g4_i2, TRINITY_DN16363_c5_g2_i2, TRINITY_DN17820_c1_g6_i2, TRINITY_DN16557_c1_g1_i2, TRINITY_DN17824_c0_g1_i2, TRINITY_DN18357_c3_g7_i1, TRINITY_DN16667_c0_g3_i3, TRINITY_DN18182_c3_g2_i6, TRINITY_DN18182_c3_g2_i14, TRINITY_DN18182_c3_g2_i11, TRINITY_DN14944_c0_g1_i1
chloroplast inner membrane	Cellular Component	11	1.87075	TRINITY_DN17008_c5_g2_i12, TRINITY_DN16267_c0_g1_i3, TRINITY_DN16508_c6_g5_i5, TRINITY_DN17302_c3_g2_i2, TRINITY_DN17051_c1_g4_i1, TRINITY_DN17395_c1_g4_i1, TRINITY_DN17099_c1_g2_i2, TRINITY_DN16797_c3_g7_i1, TRINITY_DN17469_c2_g4_i3, TRINITY_DN16797_c3_g7_i3, TRINITY_DN17469_c2_g4_i5
vacuolar membrane	Cellular Component	10	1.70068	TRINITY_DN19720_c0_g1_i1, TRINITY_DN17246_c3_g1_i5, TRINITY_DN16360_c0_g5_i3, TRINITY_DN17350_c1_g3_i2, TRINITY_DN3335_c0_g1_i2, TRINITY_DN16831_c4_g2_i9, TRINITY_DN17949_c2_g8_i5, TRINITY_DN17088_c2_g1_i2, TRINITY_DN16848_c0_g3_i7, TRINITY_DN17246_c3_g1_i1
vacuole	Cellular Component	10	1.70068	TRINITY_DN13416_c0_g1_i6, TRINITY_DN16534_c1_g1_i4, TRINITY_DN16297_c4_g4_i3, TRINITY_DN16534_c1_g1_i1, TRINITY_DN16534_c1_g5_i3, TRINITY_DN17619_c2_g2_i8, TRINITY_DN16297_c4_g4_i2, TRINITY_DN18285_c1_g4_i1, TRINITY_DN16595_c1_g9_i1, TRINITY_DN16595_c1_g9_i2
ribosome	Cellular Component	10	1.70068	TRINITY_DN15008_c0_g1_i1, TRINITY_DN17138_c1_g1_i8, TRINITY_DN17584_c1_g18_i1, TRINITY_DN17431_c2_g4_i2, TRINITY_DN16995_c5_g3_i3, TRINITY_DN16741_c1_g6_i2, TRINITY_DN16995_c5_g4_i2, TRINITY_DN17799_c0_g12_i2, TRINITY_DN16995_c5_g4_i1, TRINITY_DN17431_c2_g2_i9
chloroplast thylakoid	Cellular Component	10	1.70068	TRINITY_DN16569_c2_g5_i3, TRINITY_DN16705_c0_g1_i5, TRINITY_DN16332_c3_g1_i3, TRINITY_DN17302_c3_g2_i2, TRINITY_DN17750_c3_g2_i6, TRINITY_DN16332_c3_g1_i5, TRINITY_DN16214_c2_g8_i1, TRINITY_DN17099_c1_g2_i2, TRINITY_DN17262_c2_g3_i2, TRINITY_DN17262_c2_g3_i1
cell wall	Cellular Component	8	1.36054	TRINITY_DN18357_c3_g7_i1, TRINITY_DN18295_c1_g2_i7, TRINITY_DN16850_c4_g8_i2, TRINITY_DN16491_c2_g1_i3, TRINITY_DN16991_c4_g1_i1, TRINITY_DN17619_c2_g2_i8, TRINITY_DN17949_c2_g8_i5, TRINITY_DN16502_c0_g6_i6
Golgi apparatus	Cellular Component	7	1.19048	TRINITY_DN17453_c1_g1_i6, TRINITY_DN17463_c0_g1_i1, TRINITY_DN16887_c2_g1_i4, TRINITY_DN17880_c1_g2_i12, TRINITY_DN16831_c4_g2_i9, TRINITY_DN17691_c0_g2_i2, TRINITY_DN17453_c1_g2_i2
Golgi membrane	Cellular Component	6	1.02041	TRINITY_DN17126_c5_g2_i6, TRINITY_DN12226_c0_g1_i2, TRINITY_DN16872_c6_g1_i2, TRINITY_DN16459_c0_g2_i1, TRINITY_DN16848_c0_g3_i7, TRINITY_DN16617_c2_g3_i4
chloroplast membrane	Cellular Component	6	1.02041	TRINITY_DN16472_c3_g9_i5, TRINITY_DN15352_c0_g2_i1, TRINITY_DN16684_c6_g2_i6, TRINITY_DN17350_c1_g3_i2, TRINITY_DN17391_c4_g5_i2, TRINITY_DN17531_c0_g1_i6
chloroplast thylakoid lumen	Cellular Component	6	1.02041	TRINITY_DN16850_c4_g4_i4, TRINITY_DN16323_c5_g4_i6, TRINITY_DN17248_c6_g9_i1, TRINITY_DN11003_c0_g1_i1, TRINITY_DN17296_c1_g1_i7, TRINITY_DN13965_c0_g1_i1
plant-type cell wall	Cellular Component	6	1.02041	TRINITY_DN16502_c0_g1_i2, TRINITY_DN6861_c0_g1_i1, TRINITY_DN16502_c0_g4_i1, TRINITY_DN16557_c1_g1_i2, TRINITY_DN17088_c2_g1_i2, TRINITY_DN17328_c0_g2_i1
light-harvesting complex	Cellular Component	5	0.85034	TRINITY_DN11628_c0_g1_i2, TRINITY_DN17232_c4_g3_i1, TRINITY_DN17196_c1_g2_i4, TRINITY_DN17196_c1_g2_i2, TRINITY_DN14872_c0_g1_i5
cytoplasmic part	Cellular Component	5	0.85034	TRINITY_DN16828_c2_g5_i1, TRINITY_DN17196_c1_g9_i4, TRINITY_DN13960_c0_g1_i2, TRINITY_DN17857_c4_g1_i1, TRINITY_DN15323_c0_g1_i4
peroxisome	Cellular Component	5	0.85034	TRINITY_DN17566_c0_g1_i4, TRINITY_DN17888_c3_g1_i17, TRINITY_DN17074_c1_g3_i5, TRINITY_DN17888_c3_g1_i21, TRINITY_DN15950_c1_g2_i2
stromule	Cellular Component	5	0.85034	TRINITY_DN18182_c3_g2_i6, TRINITY_DN18182_c3_g2_i14, TRINITY_DN17820_c1_g6_i2, TRINITY_DN16867_c2_g10_i5, TRINITY_DN18182_c3_g2_i11
membrane part	Cellular Component	5	0.85034	TRINITY_DN17841_c0_g1_i2, TRINITY_DN18341_c1_g4_i3, TRINITY_DN16703_c0_g5_i2, TRINITY_DN17715_c2_g6_i2, TRINITY_DN16767_c0_g3_i6
endoplasmic reticulum membrane	Cellular Component	5	0.85034	TRINITY_DN15389_c0_g1_i1, TRINITY_DN16288_c6_g1_i1, TRINITY_DN17810_c0_g1_i5, TRINITY_DN16452_c1_g5_i6, TRINITY_DN14222_c0_g1_i2
PSII associated light-harvesting complex II	Cellular Component	5	0.85034	TRINITY_DN16472_c3_g9_i5, TRINITY_DN17191_c0_g1_i1, TRINITY_DN17191_c0_g1_i2, TRINITY_DN17191_c0_g1_i5, TRINITY_DN17191_c0_g1_i6
thylakoid	Cellular Component	4	0.680272	TRINITY_DN16667_c0_g3_i3, TRINITY_DN16452_c1_g5_i6, TRINITY_DN17820_c1_g6_i2, TRINITY_DN14944_c0_g1_i1
mitochondrial inner membrane	Cellular Component	4	0.680272	TRINITY_DN18504_c0_g6_i2, TRINITY_DN18504_c0_g6_i1, TRINITY_DN17177_c1_g3_i2, TRINITY_DN18504_c0_g3_i3
chloroplast outer membrane	Cellular Component	4	0.680272	TRINITY_DN17194_c4_g1_i7, TRINITY_DN17074_c1_g3_i5, TRINITY_DN17328_c0_g2_i1, TRINITY_DN17824_c0_g1_i2
chloroplast stromal thylakoid	Cellular Component	4	0.680272	TRINITY_DN17191_c0_g1_i1, TRINITY_DN17191_c0_g1_i2, TRINITY_DN17191_c0_g1_i5, TRINITY_DN17191_c0_g1_i6
intracellular membrane-bounded organelle	Cellular Component	4	0.680272	TRINITY_DN17196_c1_g9_i4, TRINITY_DN13960_c0_g1_i2, TRINITY_DN26337_c0_g1_i1, TRINITY_DN15323_c0_g1_i4
plant-type vacuole membrane	Cellular Component	4	0.680272	TRINITY_DN17553_c0_g2_i1, TRINITY_DN1522_c0_g1_i1, TRINITY_DN17553_c0_g2_i5, TRINITY_DN16887_c2_g1_i4
photosystem II antenna complex	Cellular Component	4	0.680272	TRINITY_DN17191_c0_g1_i1, TRINITY_DN17191_c0_g1_i2, TRINITY_DN17191_c0_g1_i5, TRINITY_DN17191_c0_g1_i6
intracellular organelle	Cellular Component	3	0.510204	TRINITY_DN16828_c2_g5_i1, TRINITY_DN16510_c1_g1_i5, TRINITY_DN17857_c4_g1_i1
central vacuole	Cellular Component	3	0.510204	TRINITY_DN17553_c0_g2_i1, TRINITY_DN1522_c0_g1_i1, TRINITY_DN17553_c0_g2_i5
plastid	Cellular Component	3	0.510204	TRINITY_DN15587_c0_g1_i2, TRINITY_DN16387_c0_g3_i1, TRINITY_DN17841_c0_g1_i2
endomembrane system	Cellular Component	3	0.510204	TRINITY_DN17857_c4_g1_i1, TRINITY_DN16660_c4_g2_i1, TRINITY_DN15323_c0_g1_i4
nucleolus	Cellular Component	3	0.510204	TRINITY_DN18295_c1_g2_i7, TRINITY_DN16491_c0_g1_i2, TRINITY_DN17766_c4_g1_i6
photosystem II oxygen evolving complex	Cellular Component	3	0.510204	TRINITY_DN16850_c4_g4_i4, TRINITY_DN18220_c1_g1_i1, TRINITY_DN17534_c2_g6_i3
extrinsic component of membrane	Cellular Component	2	0.340136	TRINITY_DN18220_c1_g1_i1, TRINITY_DN17534_c2_g6_i3
spliceosomal complex	Cellular Component	2	0.340136	TRINITY_DN18295_c1_g2_i7, TRINITY_DN17820_c1_g1_i9
nuclear body	Cellular Component	2	0.340136	TRINITY_DN17132_c2_g10_i2, TRINITY_DN17132_c2_g6_i3
cell part	Cellular Component	2	0.340136	TRINITY_DN15022_c0_g1_i5, TRINITY_DN16379_c0_g1_i1
endosome	Cellular Component	2	0.340136	TRINITY_DN18526_c1_g4_i4, TRINITY_DN16848_c0_g3_i7
photosystem	Cellular Component	2	0.340136	TRINITY_DN17111_c1_g1_i5, TRINITY_DN17111_c1_g1_i2
SCF ubiquitin ligase complex	Cellular Component	2	0.340136	TRINITY_DN16750_c0_g1_i3, TRINITY_DN18133_c3_g3_i1
chromatin	Cellular Component	2	0.340136	TRINITY_DN17224_c0_g1_i17, TRINITY_DN17476_c1_g3_i2
membrane-bounded organelle	Cellular Component	2	0.340136	TRINITY_DN16510_c1_g1_i5, TRINITY_DN17857_c4_g1_i1
photosystem I reaction center	Cellular Component	2	0.340136	TRINITY_DN17595_c0_g5_i3, TRINITY_DN13965_c0_g1_i1
intracellular part	Cellular Component	2	0.340136	TRINITY_DN16258_c1_g11_i1, TRINITY_DN17543_c2_g4_i4
trans-Golgi network	Cellular Component	2	0.340136	TRINITY_DN18526_c1_g4_i4, TRINITY_DN16848_c0_g3_i7
protein storage vacuole	Cellular Component	2	0.340136	TRINITY_DN17553_c0_g2_i1, TRINITY_DN17553_c0_g2_i5
nucleoplasm	Cellular Component	2	0.340136	TRINITY_DN16603_c0_g1_i2, TRINITY_DN17766_c4_g1_i6
late endosome membrane	Cellular Component	2	0.340136	TRINITY_DN12226_c0_g1_i2, TRINITY_DN17880_c1_g2_i12
cytoplasmic stress granule	Cellular Component	2	0.340136	TRINITY_DN15551_c0_g1_i7, TRINITY_DN15551_c0_g1_i5
plastid inner membrane	Cellular Component	2	0.340136	TRINITY_DN16472_c3_g1_i15, TRINITY_DN15587_c0_g1_i5
plastid large ribosomal subunit	Cellular Component	2	0.340136	TRINITY_DN17462_c1_g3_i1, TRINITY_DN13886_c0_g1_i2
photosynthetic membrane	Cellular Component	2	0.340136	TRINITY_DN17841_c0_g1_i2, TRINITY_DN16703_c0_g5_i2
spindle	Cellular Component	2	0.340136	TRINITY_DN17880_c1_g2_i12, TRINITY_DN17593_c3_g2_i17
intracellular vesicle	Cellular Component	2	0.340136	TRINITY_DN16678_c0_g1_i2, TRINITY_DN16678_c0_g1_i3
chloroplast photosystem II	Cellular Component	2	0.340136	TRINITY_DN16850_c4_g4_i4, TRINITY_DN17248_c6_g9_i1
mitochondrial outer membrane	Cellular Component	2	0.340136	TRINITY_DN17949_c2_g8_i5, TRINITY_DN13820_c0_g1_i2
magnesium chelatase complex	Cellular Component	2	0.340136	TRINITY_DN16797_c3_g7_i1, TRINITY_DN16797_c3_g7_i3
small ribosomal subunit	Cellular Component	2	0.340136	TRINITY_DN17197_c1_g3_i2, TRINITY_DN17640_c1_g3_i2
protein binding	Molecular Function	66	11.2245	TRINITY_DN11628_c0_g1_i2, TRINITY_DN17304_c1_g2_i20, TRINITY_DN18295_c1_g2_i7, TRINITY_DN15996_c0_g4_i2, TRINITY_DN18133_c3_g3_i1, TRINITY_DN16947_c2_g9_i3, TRINITY_DN16847_c0_g3_i2, TRINITY_DN16523_c1_g8_i1, TRINITY_DN17398_c2_g3_i8, TRINITY_DN18124_c1_g1_i2, TRINITY_DN17304_c1_g2_i19, TRINITY_DN18222_c0_g2_i1, TRINITY_DN16102_c0_g1_i8, TRINITY_DN16749_c3_g6_i2, TRINITY_DN16749_c3_g6_i3, TRINITY…
metal ion binding	Molecular Function	61	10.3741	TRINITY_DN11628_c0_g1_i1, TRINITY_DN11628_c0_g1_i2, TRINITY_DN16569_c2_g7_i2, TRINITY_DN15996_c0_g4_i2, TRINITY_DN9292_c0_g1_i2, TRINITY_DN17562_c1_g5_i2, TRINITY_DN17864_c0_g4_i4, TRINITY_DN16332_c3_g7_i7, TRINITY_DN16332_c3_g7_i6, TRINITY_DN16332_c3_g7_i4, TRINITY_DN16332_c3_g7_i2, TRINITY_DN16407_c1_g4_i4, TRINITY_DN17991_c3_g1_i12, TRINITY_DN16332_c3_g1_i3, TRINITY_DN17537_c2_g8_i2, TRINITY_D…
ATP binding	Molecular Function	58	9.86395	TRINITY_DN16796_c0_g1_i3, TRINITY_DN18295_c1_g2_i7, TRINITY_DN18203_c2_g9_i1, TRINITY_DN16569_c2_g7_i2, TRINITY_DN16642_c5_g1_i6, TRINITY_DN17185_c1_g2_i5, TRINITY_DN16642_c5_g1_i5, TRINITY_DN16642_c5_g1_i4, TRINITY_DN16642_c5_g1_i3, TRINITY_DN15551_c0_g1_i5, TRINITY_DN18382_c0_g2_i1, TRINITY_DN17562_c1_g5_i2, TRINITY_DN16077_c0_g3_i2, TRINITY_DN16077_c0_g3_i3, TRINITY_DN17132_c2_g10_i2, TRINITY_…
chlorophyll binding	Molecular Function	30	5.10204	TRINITY_DN11628_c0_g1_i1, TRINITY_DN17191_c0_g1_i1, TRINITY_DN11628_c0_g1_i2, TRINITY_DN17232_c4_g3_i1, TRINITY_DN17191_c0_g1_i2, TRINITY_DN15703_c0_g1_i4, TRINITY_DN17111_c1_g1_i5, TRINITY_DN18362_c1_g1_i1, TRINITY_DN18362_c1_g1_i2, TRINITY_DN18362_c1_g3_i5, TRINITY_DN17196_c1_g2_i4, TRINITY_DN17196_c1_g2_i2, TRINITY_DN17537_c2_g6_i3, TRINITY_DN17537_c2_g6_i1, TRINITY_DN17537_c2_g6_i2, TRINITY_D…
transcription factor activity, sequence-specific DNA binding	Molecular Function	17	2.89116	TRINITY_DN17304_c1_g2_i20, TRINITY_DN17291_c1_g3_i24, TRINITY_DN18335_c0_g9_i2, TRINITY_DN16735_c1_g1_i3, TRINITY_DN16651_c2_g1_i1, TRINITY_DN16307_c1_g2_i2, TRINITY_DN16330_c3_g2_i2, TRINITY_DN16987_c0_g2_i3, TRINITY_DN17291_c1_g3_i6, TRINITY_DN17200_c1_g2_i4, TRINITY_DN17224_c0_g1_i17, TRINITY_DN18440_c0_g1_i5, TRINITY_DN13402_c0_g1_i1, TRINITY_DN17291_c1_g3_i2, TRINITY_DN16328_c1_g1_i1, TRINIT…
structural constituent of ribosome	Molecular Function	16	2.72109	TRINITY_DN17462_c1_g3_i1, TRINITY_DN17625_c1_g1_i10, TRINITY_DN16217_c0_g9_i1, TRINITY_DN16995_c5_g3_i3, TRINITY_DN16214_c2_g8_i1, TRINITY_DN16741_c1_g6_i2, TRINITY_DN17340_c2_g4_i2, TRINITY_DN13886_c0_g1_i2, TRINITY_DN16995_c5_g4_i2, TRINITY_DN16995_c5_g4_i1, TRINITY_DN17431_c2_g2_i9, TRINITY_DN17138_c1_g1_i8, TRINITY_DN17584_c1_g18_i1, TRINITY_DN17431_c2_g4_i2, TRINITY_DN17197_c1_g3_i2, TRINITY…
pigment binding	Molecular Function	15	2.55102	TRINITY_DN11628_c0_g1_i1, TRINITY_DN17191_c0_g1_i1, TRINITY_DN11628_c0_g1_i2, TRINITY_DN17232_c4_g3_i1, TRINITY_DN17191_c0_g1_i2, TRINITY_DN15703_c0_g1_i4, TRINITY_DN17196_c1_g10_i2, TRINITY_DN14872_c0_g1_i5, TRINITY_DN18362_c1_g1_i1, TRINITY_DN18362_c1_g1_i2, TRINITY_DN18362_c1_g3_i5, TRINITY_DN17196_c1_g1_i2, TRINITY_DN17196_c1_g2_i4, TRINITY_DN17196_c1_g1_i1, TRINITY_DN17196_c1_g2_i2
sequence-specific DNA binding	Molecular Function	14	2.38095	TRINITY_DN18046_c3_g1_i1, TRINITY_DN15099_c0_g3_i2, TRINITY_DN17291_c1_g3_i24, TRINITY_DN15099_c0_g3_i3, TRINITY_DN16966_c2_g7_i2, TRINITY_DN16651_c2_g1_i1, TRINITY_DN18396_c4_g1_i1, TRINITY_DN17390_c4_g2_i3, TRINITY_DN16330_c3_g2_i2, TRINITY_DN23022_c0_g1_i1, TRINITY_DN16987_c0_g2_i3, TRINITY_DN17200_c1_g2_i4, TRINITY_DN18440_c0_g1_i5, TRINITY_DN13939_c0_g2_i1
protein serine/threonine kinase activity	Molecular Function	13	2.21088	TRINITY_DN16102_c0_g1_i8, TRINITY_DN16295_c2_g2_i5, TRINITY_DN16803_c0_g9_i1, TRINITY_DN16531_c0_g11_i1, TRINITY_DN17185_c1_g2_i5, TRINITY_DN17810_c0_g1_i5, TRINITY_DN17256_c0_g4_i2, TRINITY_DN16836_c1_g10_i1, TRINITY_DN17618_c0_g10_i1, TRINITY_DN17614_c3_g2_i1, TRINITY_DN16400_c3_g2_i7, TRINITY_DN17062_c2_g5_i1, TRINITY_DN18222_c0_g2_i1
zinc ion binding	Molecular Function	12	2.04082	TRINITY_DN16664_c3_g4_i5, TRINITY_DN17888_c3_g1_i17, TRINITY_DN25175_c0_g1_i1, TRINITY_DN16656_c4_g1_i2, TRINITY_DN15776_c0_g1_i4, TRINITY_DN17647_c0_g4_i4, TRINITY_DN17888_c3_g1_i21, TRINITY_DN18335_c0_g9_i2, TRINITY_DN17319_c0_g5_i3, TRINITY_DN17597_c0_g7_i5, TRINITY_DN17384_c4_g3_i6, TRINITY_DN17840_c1_g3_i1
calmodulin binding	Molecular Function	11	1.87075	TRINITY_DN17095_c3_g1_i7, TRINITY_DN15854_c0_g2_i1, TRINITY_DN16336_c0_g2_i10, TRINITY_DN17214_c1_g1_i2, TRINITY_DN17273_c1_g2_i16, TRINITY_DN18152_c0_g3_i6, TRINITY_DN11003_c0_g1_i1, TRINITY_DN17798_c3_g1_i5, TRINITY_DN17644_c0_g1_i6, TRINITY_DN16860_c0_g4_i4, TRINITY_DN17273_c1_g2_i13
transcription regulatory region DNA binding	Molecular Function	11	1.87075	TRINITY_DN17304_c1_g2_i20, TRINITY_DN15099_c0_g3_i2, TRINITY_DN17291_c1_g3_i6, TRINITY_DN15099_c0_g3_i3, TRINITY_DN18549_c0_g1_i1, TRINITY_DN13402_c0_g1_i1, TRINITY_DN17291_c1_g3_i2, TRINITY_DN17817_c0_g3_i1, TRINITY_DN17304_c1_g2_i19, TRINITY_DN16966_c2_g7_i2, TRINITY_DN13939_c0_g2_i1
DNA binding	Molecular Function	10	1.70068	TRINITY_DN25175_c0_g1_i1, TRINITY_DN17295_c1_g1_i4, TRINITY_DN16328_c1_g1_i1, TRINITY_DN18034_c0_g1_i2, TRINITY_DN16899_c7_g1_i4, TRINITY_DN18335_c0_g9_i2, TRINITY_DN17469_c2_g4_i3, TRINITY_DN16307_c1_g2_i2, TRINITY_DN17241_c0_g1_i2, TRINITY_DN17469_c2_g4_i5
binding	Molecular Function	10	1.70068	TRINITY_DN14383_c0_g2_i1, TRINITY_DN18549_c0_g1_i2, TRINITY_DN17070_c0_g1_i2, TRINITY_DN17543_c2_g4_i4, TRINITY_DN17471_c2_g1_i4, TRINITY_DN26337_c0_g1_i1, TRINITY_DN16921_c4_g6_i1, TRINITY_DN16638_c0_g1_i1, TRINITY_DN18276_c0_g1_i4, TRINITY_DN16767_c0_g3_i6
mRNA binding	Molecular Function	10	1.70068	TRINITY_DN16664_c3_g4_i5, TRINITY_DN16569_c2_g5_i3, TRINITY_DN16578_c2_g2_i7, TRINITY_DN16534_c1_g1_i4, TRINITY_DN16534_c1_g1_i1, TRINITY_DN17766_c4_g1_i6, TRINITY_DN16653_c4_g3_i1, TRINITY_DN17820_c1_g1_i9, TRINITY_DN16595_c1_g9_i1, TRINITY_DN16595_c1_g9_i2
oxidoreductase activity	Molecular Function	8	1.36054	TRINITY_DN18254_c1_g12_i1, TRINITY_DN16683_c2_g2_i4, TRINITY_DN16944_c2_g1_i1, TRINITY_DN17864_c0_g4_i4, TRINITY_DN16683_c2_g2_i1, TRINITY_DN16683_c2_g2_i3, TRINITY_DN16683_c2_g2_i2, TRINITY_DN17597_c0_g7_i5
water channel activity	Molecular Function	8	1.36054	TRINITY_DN17553_c0_g2_i1, TRINITY_DN1522_c0_g1_i1, TRINITY_DN16534_c1_g1_i4, TRINITY_DN17553_c0_g2_i5, TRINITY_DN16534_c1_g1_i1, TRINITY_DN16534_c1_g5_i3, TRINITY_DN16595_c1_g9_i1, TRINITY_DN16595_c1_g9_i2
RNA binding	Molecular Function	8	1.36054	TRINITY_DN17848_c0_g8_i4, TRINITY_DN15551_c0_g1_i7, TRINITY_DN25175_c0_g1_i1, TRINITY_DN18483_c1_g7_i1, TRINITY_DN17808_c1_g8_i3, TRINITY_DN17197_c1_g3_i2, TRINITY_DN15551_c0_g1_i5, TRINITY_DN17840_c1_g3_i1
rRNA binding	Molecular Function	8	1.36054	TRINITY_DN16569_c2_g5_i3, TRINITY_DN17584_c1_g18_i1, TRINITY_DN16217_c0_g9_i1, TRINITY_DN16741_c1_g6_i2, TRINITY_DN17340_c2_g4_i2, TRINITY_DN13886_c0_g1_i2, TRINITY_DN17799_c0_g12_i2, TRINITY_DN17640_c1_g3_i2
protein homodimerization activity	Molecular Function	7	1.19048	TRINITY_DN17620_c4_g3_i2, TRINITY_DN17132_c2_g10_i2, TRINITY_DN16899_c7_g1_i4, TRINITY_DN16660_c4_g2_i1, TRINITY_DN14872_c0_g1_i5, TRINITY_DN17132_c2_g6_i3, TRINITY_DN17476_c1_g3_i2
transporter activity	Molecular Function	7	1.19048	TRINITY_DN16687_c2_g2_i2, TRINITY_DN19720_c0_g1_i1, TRINITY_DN16667_c0_g6_i4, TRINITY_DN16678_c0_g1_i2, TRINITY_DN17165_c5_g6_i7, TRINITY_DN16678_c0_g1_i3, TRINITY_DN17165_c5_g6_i3
identical protein binding	Molecular Function	7	1.19048	TRINITY_DN16288_c4_g5_i1, TRINITY_DN17864_c0_g2_i9, TRINITY_DN17864_c0_g2_i5, TRINITY_DN5897_c0_g1_i1, TRINITY_DN17074_c1_g3_i5, TRINITY_DN17817_c0_g3_i1, TRINITY_DN18018_c1_g4_i1
glycerol channel activity	Molecular Function	7	1.19048	TRINITY_DN17553_c0_g2_i1, TRINITY_DN1522_c0_g1_i1, TRINITY_DN16534_c1_g1_i4, TRINITY_DN17553_c0_g2_i5, TRINITY_DN16534_c1_g1_i1, TRINITY_DN16534_c1_g5_i3, TRINITY_DN16595_c1_g9_i2
heme binding	Molecular Function	7	1.19048	TRINITY_DN15389_c0_g1_i1, TRINITY_DN16464_c4_g2_i2, TRINITY_DN14113_c0_g1_i4, TRINITY_DN9292_c0_g1_i2, TRINITY_DN18304_c0_g1_i1, TRINITY_DN16843_c0_g3_i1, TRINITY_DN16464_c4_g2_i3
lipid binding	Molecular Function	7	1.19048	TRINITY_DN16557_c2_g1_i4, TRINITY_DN16872_c6_g1_i2, TRINITY_DN13531_c0_g1_i1, TRINITY_DN16167_c2_g1_i2, TRINITY_DN13531_c0_g1_i3, TRINITY_DN17328_c0_g2_i1, TRINITY_DN17824_c0_g1_i2
monooxygenase activity	Molecular Function	7	1.19048	TRINITY_DN16963_c1_g1_i2, TRINITY_DN16963_c1_g1_i4, TRINITY_DN14113_c0_g1_i4, TRINITY_DN16963_c1_g1_i3, TRINITY_DN16963_c2_g1_i4, TRINITY_DN17175_c0_g1_i1, TRINITY_DN16963_c2_g1_i6
adenylyl-sulfate reductase activity	Molecular Function	6	1.02041	TRINITY_DN16332_c3_g1_i3, TRINITY_DN16332_c3_g1_i5, TRINITY_DN16332_c3_g7_i7, TRINITY_DN16332_c3_g7_i6, TRINITY_DN16332_c3_g7_i4, TRINITY_DN16332_c3_g7_i2
adenylyl-sulfate reductase (glutathione) activity	Molecular Function	6	1.02041	TRINITY_DN16332_c3_g1_i3, TRINITY_DN16332_c3_g1_i5, TRINITY_DN16332_c3_g7_i7, TRINITY_DN16332_c3_g7_i6, TRINITY_DN16332_c3_g7_i4, TRINITY_DN16332_c3_g7_i2
4 iron, 4 sulfur cluster binding	Molecular Function	6	1.02041	TRINITY_DN16332_c3_g1_i3, TRINITY_DN16332_c3_g1_i5, TRINITY_DN16332_c3_g7_i7, TRINITY_DN16332_c3_g7_i6, TRINITY_DN16332_c3_g7_i4, TRINITY_DN16332_c3_g7_i2
sulfate adenylyltransferase (ATP) activity	Molecular Function	6	1.02041	TRINITY_DN16642_c5_g1_i2, TRINITY_DN16642_c5_g1_i6, TRINITY_DN16642_c5_g1_i5, TRINITY_DN16642_c5_g1_i4, TRINITY_DN16642_c5_g1_i3, TRINITY_DN16642_c5_g1_i14
phosphoadenylyl-sulfate reductase (thioredoxin) activity	Molecular Function	6	1.02041	TRINITY_DN16332_c3_g1_i3, TRINITY_DN16332_c3_g1_i5, TRINITY_DN16332_c3_g7_i7, TRINITY_DN16332_c3_g7_i6, TRINITY_DN16332_c3_g7_i4, TRINITY_DN16332_c3_g7_i2
ubiquitin protein ligase binding	Molecular Function	6	1.02041	TRINITY_DN15352_c0_g2_i1, TRINITY_DN17318_c0_g1_i10, TRINITY_DN16534_c1_g1_i4, TRINITY_DN16534_c1_g1_i1, TRINITY_DN16595_c1_g9_i1, TRINITY_DN16595_c1_g9_i2
GTP binding	Molecular Function	6	1.02041	TRINITY_DN17814_c2_g2_i2, TRINITY_DN17977_c0_g3_i3, TRINITY_DN17880_c1_g2_i12, TRINITY_DN17074_c1_g3_i5, TRINITY_DN17593_c3_g2_i17, TRINITY_DN17818_c4_g2_i9
hydrolase activity	Molecular Function	6	1.02041	TRINITY_DN16523_c1_g8_i1, TRINITY_DN16386_c2_g1_i2, TRINITY_DN16483_c0_g1_i3, TRINITY_DN17471_c2_g1_i4, TRINITY_DN15654_c0_g1_i9, TRINITY_DN15323_c0_g1_i4
nucleotide binding	Molecular Function	6	1.02041	TRINITY_DN17888_c3_g1_i17, TRINITY_DN18124_c1_g1_i2, TRINITY_DN17926_c2_g3_i5, TRINITY_DN17888_c3_g1_i21, TRINITY_DN17820_c1_g1_i9, TRINITY_DN17799_c0_g12_i2
iron ion binding	Molecular Function	6	1.02041	TRINITY_DN15389_c0_g1_i1, TRINITY_DN17008_c5_g2_i12, TRINITY_DN16464_c4_g2_i2, TRINITY_DN14113_c0_g1_i4, TRINITY_DN16843_c0_g3_i1, TRINITY_DN16464_c4_g2_i3
GTPase activity	Molecular Function	6	1.02041	TRINITY_DN17356_c2_g2_i18, TRINITY_DN17814_c2_g2_i2, TRINITY_DN17977_c0_g3_i3, TRINITY_DN17074_c1_g3_i5, TRINITY_DN17356_c2_g2_i21, TRINITY_DN17818_c4_g2_i9
carboxylic ester hydrolase activity	Molecular Function	5	0.85034	TRINITY_DN14747_c0_g1_i2, TRINITY_DN18400_c0_g1_i3, TRINITY_DN17871_c0_g1_i1, TRINITY_DN16161_c2_g9_i3, TRINITY_DN16161_c2_g10_i6
kinase activity	Molecular Function	5	0.85034	TRINITY_DN17332_c1_g4_i3, TRINITY_DN15502_c0_g1_i2, TRINITY_DN16955_c1_g6_i3, TRINITY_DN17275_c4_g1_i1, TRINITY_DN16298_c1_g1_i5
ribulose-bisphosphate carboxylase activity	Molecular Function	5	0.85034	TRINITY_DN16963_c1_g1_i2, TRINITY_DN16963_c1_g1_i4, TRINITY_DN16963_c1_g1_i3, TRINITY_DN16963_c2_g1_i4, TRINITY_DN16963_c2_g1_i6
protein self-association	Molecular Function	5	0.85034	TRINITY_DN16472_c3_g1_i15, TRINITY_DN17620_c4_g3_i2, TRINITY_DN17350_c1_g3_i2, TRINITY_DN17194_c4_g1_i7, TRINITY_DN17824_c0_g1_i2
catalytic activity	Molecular Function	5	0.85034	TRINITY_DN14433_c0_g1_i1, TRINITY_DN16569_c2_g5_i3, TRINITY_DN17857_c4_g7_i4, TRINITY_DN16900_c1_g3_i5, TRINITY_DN16942_c3_g1_i1
carbohydrate binding	Molecular Function	5	0.85034	TRINITY_DN17151_c0_g1_i3, TRINITY_DN17619_c2_g2_i8, TRINITY_DN16571_c3_g1_i8, TRINITY_DN16557_c1_g1_i2, TRINITY_DN17151_c0_g5_i2
calcium ion binding	Molecular Function	5	0.85034	TRINITY_DN17356_c2_g2_i18, TRINITY_DN18220_c1_g1_i1, TRINITY_DN17356_c2_g2_i21, TRINITY_DN17798_c3_g1_i5, TRINITY_DN17534_c2_g6_i3
long-chain fatty acid-CoA ligase activity	Molecular Function	5	0.85034	TRINITY_DN16796_c0_g1_i3, TRINITY_DN18399_c2_g1_i4, TRINITY_DN16077_c0_g3_i2, TRINITY_DN18399_c2_g1_i2, TRINITY_DN16077_c0_g3_i3
voltage-gated potassium channel activity	Molecular Function	4	0.680272	TRINITY_DN17273_c1_g2_i16, TRINITY_DN18152_c0_g3_i6, TRINITY_DN17644_c0_g1_i6, TRINITY_DN17273_c1_g2_i13
decanoate--CoA ligase activity	Molecular Function	4	0.680272	TRINITY_DN16796_c0_g1_i3, TRINITY_DN16077_c0_g3_i2, TRINITY_DN18399_c2_g1_i2, TRINITY_DN16077_c0_g3_i3
anion binding	Molecular Function	4	0.680272	TRINITY_DN17273_c1_g2_i16, TRINITY_DN18152_c0_g3_i6, TRINITY_DN17644_c0_g1_i6, TRINITY_DN17273_c1_g2_i13
nucleic acid binding	Molecular Function	4	0.680272	TRINITY_DN14383_c0_g1_i1, TRINITY_DN17970_c2_g2_i1, TRINITY_DN17398_c2_g3_i8, TRINITY_DN17832_c0_g1_i5
magnesium-protoporphyrin IX monomethyl ester (oxidative) cyclase activity	Molecular Function	4	0.680272	TRINITY_DN17469_c2_g6_i1, TRINITY_DN17469_c2_g6_i3, TRINITY_DN17469_c2_g4_i3, TRINITY_DN17469_c2_g4_i5
structural molecule activity	Molecular Function	4	0.680272	TRINITY_DN11628_c0_g1_i2, TRINITY_DN17196_c1_g2_i4, TRINITY_DN17196_c1_g2_i2, TRINITY_DN16521_c5_g4_i1
protein serine/threonine phosphatase activity	Molecular Function	4	0.680272	TRINITY_DN17991_c3_g1_i12, TRINITY_DN17926_c2_g3_i5, TRINITY_DN17804_c2_g1_i2, TRINITY_DN17638_c1_g1_i2
cyclic nucleotide binding	Molecular Function	4	0.680272	TRINITY_DN17273_c1_g2_i16, TRINITY_DN18152_c0_g3_i6, TRINITY_DN17644_c0_g1_i6, TRINITY_DN17273_c1_g2_i13
cellulase activity	Molecular Function	4	0.680272	TRINITY_DN17151_c0_g1_i3, TRINITY_DN17788_c5_g1_i3, TRINITY_DN16571_c3_g1_i8, TRINITY_DN17151_c0_g5_i2
protein binding involved in protein folding	Molecular Function	4	0.680272	TRINITY_DN18006_c2_g2_i1, TRINITY_DN18006_c2_g2_i3, TRINITY_DN17750_c3_g2_i6, TRINITY_DN17892_c2_g1_i2
protein kinase activity	Molecular Function	4	0.680272	TRINITY_DN17132_c2_g10_i2, TRINITY_DN16201_c0_g1_i1, TRINITY_DN17875_c2_g14_i1, TRINITY_DN17132_c2_g6_i3
ATPase activity, coupled to transmembrane movement of substances	Molecular Function	4	0.680272	TRINITY_DN17395_c1_g1_i6, TRINITY_DN16684_c6_g2_i6, TRINITY_DN18261_c0_g1_i1, TRINITY_DN12227_c0_g2_i1
purine ribonucleotide binding	Molecular Function	4	0.680272	TRINITY_DN17273_c1_g2_i16, TRINITY_DN18152_c0_g3_i6, TRINITY_DN17644_c0_g1_i6, TRINITY_DN17273_c1_g2_i13
very long-chain fatty acid-CoA ligase activity	Molecular Function	4	0.680272	TRINITY_DN18399_c2_g1_i4, TRINITY_DN16077_c0_g3_i2, TRINITY_DN18399_c2_g1_i2, TRINITY_DN16077_c0_g3_i3
symporter activity	Molecular Function	4	0.680272	TRINITY_DN14412_c0_g1_i1, TRINITY_DN17056_c1_g1_i5, TRINITY_DN16848_c0_g2_i1, TRINITY_DN17395_c1_g4_i1
ATP-dependent helicase activity	Molecular Function	4	0.680272	TRINITY_DN15551_c0_g1_i7, TRINITY_DN17645_c3_g5_i1, TRINITY_DN18034_c0_g1_i2, TRINITY_DN15551_c0_g1_i5
transferase activity, transferring glycosyl groups	Molecular Function	4	0.680272	TRINITY_DN13416_c0_g1_i6, TRINITY_DN16520_c0_g1_i3, TRINITY_DN13158_c0_g2_i2, TRINITY_DN16379_c0_g1_i1
phosphoribulokinase activity	Molecular Function	3	0.510204	TRINITY_DN18182_c3_g2_i6, TRINITY_DN18182_c3_g2_i14, TRINITY_DN18182_c3_g2_i11
sugar:proton symporter activity	Molecular Function	3	0.510204	TRINITY_DN17387_c7_g1_i5, TRINITY_DN12615_c0_g1_i1, TRINITY_DN17387_c7_g1_i7
transcription factor activity, RNA polymerase II transcription factor recruiting	Molecular Function	3	0.510204	TRINITY_DN15099_c0_g3_i2, TRINITY_DN15099_c0_g3_i3, TRINITY_DN16966_c2_g7_i2
transcription cofactor activity	Molecular Function	3	0.510204	TRINITY_DN18335_c0_g9_i1, TRINITY_DN18335_c0_g9_i2, TRINITY_DN18335_c0_g9_i3
NAD binding	Molecular Function	3	0.510204	TRINITY_DN16476_c0_g3_i5, TRINITY_DN16519_c1_g3_i1, TRINITY_DN16363_c5_g2_i2
urea transmembrane transporter activity	Molecular Function	3	0.510204	TRINITY_DN17553_c0_g2_i1, TRINITY_DN1522_c0_g1_i1, TRINITY_DN17553_c0_g2_i5
oxidoreductase activity, acting on paired donors, with incorporation or reduction of molecular oxygen, NAD(P)H as one donor, and incorporation of one atom of oxygen	Molecular Function	3	0.510204	TRINITY_DN16464_c4_g2_i2, TRINITY_DN16843_c0_g3_i1, TRINITY_DN16464_c4_g2_i3
signal transducer activity	Molecular Function	3	0.510204	TRINITY_DN17813_c0_g3_i6, TRINITY_DN17234_c5_g4_i1, TRINITY_DN17788_c6_g2_i10
uridine kinase activity	Molecular Function	3	0.510204	TRINITY_DN18182_c3_g2_i6, TRINITY_DN18182_c3_g2_i14, TRINITY_DN18182_c3_g2_i11
L-ascorbic acid binding	Molecular Function	3	0.510204	TRINITY_DN16995_c4_g1_i1, TRINITY_DN17430_c3_g6_i3, TRINITY_DN17430_c3_g5_i4
pyridoxal phosphate binding	Molecular Function	3	0.510204	TRINITY_DN17780_c1_g1_i3, TRINITY_DN16392_c1_g3_i1, TRINITY_DN16966_c2_g5_i2
2 iron, 2 sulfur cluster binding	Molecular Function	3	0.510204	TRINITY_DN17678_c0_g3_i2, TRINITY_DN17008_c5_g2_i12, TRINITY_DN16988_c0_g1_i2
transaminase activity	Molecular Function	3	0.510204	TRINITY_DN17053_c4_g1_i3, TRINITY_DN17053_c4_g1_i4, TRINITY_DN16966_c2_g5_i2
carbonate dehydratase activity	Molecular Function	3	0.510204	TRINITY_DN16656_c4_g1_i2, TRINITY_DN17647_c0_g4_i4, TRINITY_DN17384_c4_g3_i6
protein heterodimerization activity	Molecular Function	3	0.510204	TRINITY_DN17674_c3_g4_i2, TRINITY_DN16899_c7_g1_i4, TRINITY_DN16660_c4_g2_i1
transferase activity, transferring hexosyl groups	Molecular Function	3	0.510204	TRINITY_DN18135_c2_g2_i1, TRINITY_DN16520_c0_g1_i1, TRINITY_DN15859_c1_g1_i2
RNA polymerase II transcription factor activity, sequence-specific DNA binding	Molecular Function	3	0.510204	TRINITY_DN15099_c0_g3_i2, TRINITY_DN15099_c0_g3_i3, TRINITY_DN16966_c2_g7_i2
gamma-glutamylcyclotransferase activity	Molecular Function	3	0.510204	TRINITY_DN15935_c0_g1_i5, TRINITY_DN15935_c0_g1_i4, TRINITY_DN15935_c0_g1_i2
transferase activity, transferring acyl groups other than amino-acyl groups	Molecular Function	3	0.510204	TRINITY_DN14002_c0_g1_i1, TRINITY_DN16809_c0_g1_i1, TRINITY_DN15323_c0_g1_i4
cellulose synthase activity	Molecular Function	3	0.510204	TRINITY_DN17453_c1_g1_i6, TRINITY_DN17453_c1_g2_i2, TRINITY_DN16617_c2_g3_i4
glycine dehydrogenase (decarboxylating) activity	Molecular Function	3	0.510204	TRINITY_DN18317_c1_g1_i12, TRINITY_DN18317_c1_g1_i11, TRINITY_DN18317_c1_g1_i3
DNA-directed 5'-3' RNA polymerase activity	Molecular Function	2	0.340136	TRINITY_DN16328_c1_g1_i1, TRINITY_DN16307_c1_g2_i2
protein disulfide oxidoreductase activity	Molecular Function	2	0.340136	TRINITY_DN15732_c0_g2_i1, TRINITY_DN17262_c2_g3_i2
peroxidase activity	Molecular Function	2	0.340136	TRINITY_DN9292_c0_g1_i2, TRINITY_DN17820_c1_g6_i2
S-methyl-5-thioribose kinase activity	Molecular Function	2	0.340136	TRINITY_DN17864_c0_g2_i9, TRINITY_DN17864_c0_g2_i5
protein transporter activity	Molecular Function	2	0.340136	TRINITY_DN17330_c0_g1_i4, TRINITY_DN17051_c1_g4_i1
NADP binding	Molecular Function	2	0.340136	TRINITY_DN16476_c0_g3_i5, TRINITY_DN16363_c5_g2_i2
aminomethyltransferase activity	Molecular Function	2	0.340136	TRINITY_DN17053_c4_g1_i3, TRINITY_DN17053_c4_g1_i4
phosphatidylinositol-3,4,5-trisphosphate 5-phosphatase activity	Molecular Function	2	0.340136	TRINITY_DN15431_c0_g1_i1, TRINITY_DN16847_c0_g3_i2
translation initiation factor activity	Molecular Function	2	0.340136	TRINITY_DN17977_c0_g3_i3, TRINITY_DN15882_c0_g1_i8
acyl-CoA hydrolase activity	Molecular Function	2	0.340136	TRINITY_DN17674_c3_g6_i5, TRINITY_DN17926_c2_g1_i1
glucose-6-phosphate isomerase activity	Molecular Function	2	0.340136	TRINITY_DN17801_c0_g4_i5, TRINITY_DN17076_c0_g3_i3
nicotinate transporter activity	Molecular Function	2	0.340136	TRINITY_DN17387_c7_g1_i5, TRINITY_DN17387_c7_g1_i7
RNA helicase activity	Molecular Function	2	0.340136	TRINITY_DN15551_c0_g1_i7, TRINITY_DN15551_c0_g1_i5
organic cyclic compound binding	Molecular Function	2	0.340136	TRINITY_DN17645_c3_g5_i1, TRINITY_DN15696_c0_g1_i3
acidic amino acid transmembrane transporter activity	Molecular Function	2	0.340136	TRINITY_DN16848_c0_g2_i1, TRINITY_DN12586_c0_g1_i7
damaged DNA binding	Molecular Function	2	0.340136	TRINITY_DN16578_c2_g2_i7, TRINITY_DN16102_c0_g1_i6
L-glutamate transmembrane transporter activity	Molecular Function	2	0.340136	TRINITY_DN17302_c3_g2_i2, TRINITY_DN17099_c1_g2_i2
single-stranded DNA binding	Molecular Function	2	0.340136	TRINITY_DN18295_c1_g2_i7, TRINITY_DN16102_c0_g1_i6
superoxide dismutase activity	Molecular Function	2	0.340136	TRINITY_DN18514_c1_g3_i7, TRINITY_DN18514_c1_g3_i5
malate transmembrane transporter activity	Molecular Function	2	0.340136	TRINITY_DN17246_c3_g1_i5, TRINITY_DN17246_c3_g1_i1
adenylylsulfate kinase activity	Molecular Function	2	0.340136	TRINITY_DN18382_c0_g2_i1, TRINITY_DN16642_c5_g1_i14
ATP-dependent RNA helicase activity	Molecular Function	2	0.340136	TRINITY_DN16664_c3_g4_i5, TRINITY_DN18295_c1_g2_i7
magnesium chelatase activity	Molecular Function	2	0.340136	TRINITY_DN16797_c3_g7_i1, TRINITY_DN16797_c3_g7_i3
oxaloacetate transmembrane transporter activity	Molecular Function	2	0.340136	TRINITY_DN17302_c3_g2_i2, TRINITY_DN17099_c1_g2_i2
phospholipase activity	Molecular Function	2	0.340136	TRINITY_DN17674_c3_g6_i5, TRINITY_DN17926_c2_g1_i1
gibberellin 3-beta-dioxygenase activity	Molecular Function	2	0.340136	TRINITY_DN9959_c0_g1_i1, TRINITY_DN13298_c0_g1_i1
adenylylsulfatase activity	Molecular Function	2	0.340136	TRINITY_DN17888_c3_g1_i17, TRINITY_DN17888_c3_g1_i21
S-adenosylmethionine-homocysteine S-methyltransferase activity	Molecular Function	2	0.340136	TRINITY_DN15776_c0_g1_i4, TRINITY_DN17641_c1_g1_i5
3-chloroallyl aldehyde dehydrogenase activity	Molecular Function	2	0.340136	TRINITY_DN17106_c1_g2_i2, TRINITY_DN17106_c1_g3_i7
sodium:dicarboxylate symporter activity	Molecular Function	2	0.340136	TRINITY_DN17246_c3_g1_i5, TRINITY_DN17246_c3_g1_i1
leucocyanidin oxygenase activity	Molecular Function	2	0.340136	TRINITY_DN17430_c3_g6_i3, TRINITY_DN17430_c3_g5_i4
nitrate transmembrane transporter activity	Molecular Function	2	0.340136	TRINITY_DN14412_c0_g1_i1, TRINITY_DN16218_c2_g1_i12
ion binding	Molecular Function	2	0.340136	TRINITY_DN17804_c2_g1_i2, TRINITY_DN15696_c0_g1_i3
N-methylnicotinate transporter activity	Molecular Function	2	0.340136	TRINITY_DN17387_c7_g1_i5, TRINITY_DN17387_c7_g1_i7
neutral amino acid transmembrane transporter activity	Molecular Function	2	0.340136	TRINITY_DN16848_c0_g2_i1, TRINITY_DN12586_c0_g1_i7
microtubule binding	Molecular Function	2	0.340136	TRINITY_DN17214_c1_g1_i2, TRINITY_DN17074_c1_g3_i5
transferase activity, transferring acyl groups	Molecular Function	2	0.340136	TRINITY_DN16140_c0_g1_i4, TRINITY_DN17299_c8_g7_i1
chromatin binding	Molecular Function	2	0.340136	TRINITY_DN17476_c1_g3_i2, TRINITY_DN17319_c0_g5_i3
oxidoreductase activity, acting on CH-OH group of donors	Molecular Function	2	0.340136	TRINITY_DN15854_c0_g2_i1, TRINITY_DN7795_c0_g1_i1
protein kinase C binding	Molecular Function	2	0.340136	TRINITY_DN17888_c3_g1_i17, TRINITY_DN17888_c3_g1_i21
UDP-glucosyltransferase activity	Molecular Function	2	0.340136	TRINITY_DN18218_c3_g1_i3, TRINITY_DN18218_c3_g4_i2
inorganic phosphate transmembrane transporter activity	Molecular Function	2	0.340136	TRINITY_DN17395_c1_g4_i1, TRINITY_DN17531_c0_g1_i6
glycine hydroxymethyltransferase activity	Molecular Function	2	0.340136	TRINITY_DN17623_c2_g1_i1, TRINITY_DN17623_c2_g1_i5
adenine phosphoribosyltransferase activity	Molecular Function	2	0.340136	TRINITY_DN17431_c0_g1_i1, TRINITY_DN17431_c1_g1_i4
FAD binding	Molecular Function	2	0.340136	TRINITY_DN17132_c2_g10_i2, TRINITY_DN17132_c2_g6_i3
transmembrane transporter activity	Molecular Function	2	0.340136	TRINITY_DN16360_c0_g5_i3, TRINITY_DN17434_c0_g1_i3
endonuclease activity	Molecular Function	2	0.340136	TRINITY_DN18483_c1_g7_i1, TRINITY_DN17840_c1_g3_i1
plastid sigma factor activity	Molecular Function	2	0.340136	TRINITY_DN16328_c1_g1_i1, TRINITY_DN16307_c1_g2_i2
pyridoxal 5'-phosphate synthase (glutamine hydrolysing) activity	Molecular Function	2	0.340136	TRINITY_DN17674_c3_g4_i2, TRINITY_DN16660_c4_g2_i1
ATPase activity	Molecular Function	2	0.340136	TRINITY_DN17165_c5_g6_i7, TRINITY_DN17165_c5_g6_i3
substrate-specific transmembrane transporter activity	Molecular Function	2	0.340136	TRINITY_DN17111_c1_g1_i5, TRINITY_DN17111_c1_g1_i2
oxidoreductase activity, acting on paired donors, with incorporation or reduction of molecular oxygen	Molecular Function	2	0.340136	TRINITY_DN17008_c5_g2_i12, TRINITY_DN14113_c0_g1_i4
anthocyanin 6''-O-malonyltransferase activity	Molecular Function	2	0.340136	TRINITY_DN17656_c2_g1_i4, TRINITY_DN16379_c0_g4_i1
ferroxidase activity	Molecular Function	2	0.340136	TRINITY_DN17553_c0_g1_i1, TRINITY_DN17462_c1_g2_i1
polygalacturonase activity	Molecular Function	2	0.340136	TRINITY_DN16202_c2_g3_i4, TRINITY_DN17133_c0_g1_i1
lyase activity	Molecular Function	2	0.340136	TRINITY_DN16301_c0_g1_i3, TRINITY_DN18252_c3_g3_i7
oxoglutarate:malate antiporter activity	Molecular Function	2	0.340136	TRINITY_DN17302_c3_g2_i2, TRINITY_DN17099_c1_g2_i2
ferric iron binding	Molecular Function	2	0.340136	TRINITY_DN17553_c0_g1_i1, TRINITY_DN17462_c1_g2_i1
heterocyclic compound binding	Molecular Function	2	0.340136	TRINITY_DN17645_c3_g5_i1, TRINITY_DN15696_c0_g1_i3
serine-type endopeptidase activity	Molecular Function	2	0.340136	TRINITY_DN18357_c3_g7_i1, TRINITY_DN16491_c2_g1_i3
transferase activity	Molecular Function	2	0.340136	TRINITY_DN17471_c2_g1_i4, TRINITY_DN16150_c1_g4_i4
hydrolase activity, hydrolyzing O-glycosyl compounds	Molecular Function	2	0.340136	TRINITY_DN17281_c4_g4_i2, TRINITY_DN17281_c4_g1_i1
aldehyde dehydrogenase (NAD) activity	Molecular Function	2	0.340136	TRINITY_DN17106_c1_g2_i2, TRINITY_DN17106_c1_g3_i7
phosphatidylinositol-4,5-bisphosphate 5-phosphatase activity	Molecular Function	2	0.340136	TRINITY_DN15431_c0_g1_i1, TRINITY_DN16847_c0_g3_i2
electron carrier activity	Molecular Function	2	0.340136	TRINITY_DN15021_c0_g1_i3, TRINITY_DN17045_c3_g2_i2
blue light photoreceptor activity	Molecular Function	2	0.340136	TRINITY_DN17132_c2_g10_i2, TRINITY_DN17132_c2_g6_i3
flavin adenine dinucleotide binding	Molecular Function	2	0.340136	TRINITY_DN15854_c0_g2_i1, TRINITY_DN16750_c3_g2_i3
